# Supplementary material for: Genetics and Beyond – The Transcriptome of Human Monocytes and Disease Susceptibility
Source: PLoS One. 2010 May 18;5(5):e10693. doi: 10.1371/journal.pone.0010693 (PMC2872668; doi:10.1371/journal.pone.0010693)
Supplement: File S1 — GHS - Characteristics of cis eQTLs. (0.40 MB XLS) [file pone.0010693.s006.xls]

## Sheet: Supplementary file 1. Character
				Number of	Median	Minimum	Maximum	Median	Minimum	Maximum
Gene name	Chrom	Gene start	Gene end	cis eSNPs	SNP-gene distance	SNP-gene distance	SNP-gene distance	P_value	P_value	P_value
AASDH	4	56899219	56948395	18	11852.5	0	24677	1.87e-25	5.08e-37	5.73e-16
AASDHPPT	11	105453502	105474629	20	106082	0	201596	4.09e-22	6.09e-32	1.99e-12
ABAT	16	8675928	8785933	7	53922	5209	62763	4.26e-18	3.99e-30	4.76e-14
ABCA7	19	991116	1016424	3	18391	0	26482	5.97e-18	2.78e-29	4.99e-17
ABCC3	17	46067227	46124061	4	13723.5	3156	61487	1.19e-14	2.47e-36	6.09e-14
ABCC4	13	94470084	94751688	16	0	0	0	3.24e-22	1.2e-46	4.22e-12
ABCC5	3	185120420	185218421	38	17807	0	151609	1.8e-25	1.65e-76	3.42e-12
ABCC6	16	16150924	16224815	2	457290	35852	878727	4.57e-13	6.35e-38	9.14e-13
ABHD10	3	113180589	113194896	2	5022	158	9886	1.27e-32	1.17e-51	2.54e-32
ABHD11	7	72788363	72791120	16	90072	0	143292	2.4e-47	9.43e-78	4.33e-12
ABHD12	20	25223380	25319477	62	74214.5	0	796503	6.33e-38	1.31e-50	1.93e-12
ABHD2	15	87432429	87546567	1	18689	18689	18689	5.16e-12	5.16e-12	5.16e-12
ABHD6	3	58198349	58255499	1	1377	1377	1377	8.39e-13	8.39e-13	8.39e-13
ABLIM1	10	116180862	116434404	16	0	0	0	5.8e-18	4.71e-20	3.79e-14
ABP1	7	150180506	150189312	11	71521	62610	110774	1.31e-14	4.75e-49	3.98e-12
ABTB1	3	128867472	128882452	11	60952	0	199805	1.99e-17	8.58e-68	4.08e-12
ACACB	12	108061585	108190411	20	0	0	43673	1.21e-40	6.71e-53	5.38e-12
ACAD8	11	133628644	133640954	5	6786	0	101347	1.88e-14	5.16e-17	8.56e-13
ACADM	1	75962870	76001771	1	212339	212339	212339	2.52e-12	2.52e-12	2.52e-12
ACAT1	11	107497468	107523485	25	163794	15849	362972	2.76e-13	1.81e-18	1.2e-12
ACBD3	1	224399005	224441046	2	0	0	0	8.15e-13	7.4e-13	8.9e-13
ACOT11	1	54786489	54873005	4	0	0	0	5.43e-21	2.98e-23	7.26e-20
ACOT7	1	6246920	6376413	2	1707	768	2646	1.12e-13	1.06e-13	1.19e-13
ACOX1	17	71449191	71487039	1	0	0	0	2.42e-23	2.42e-23	2.42e-23
ACOX3	4	8418911	8493352	12	0	0	40900	6.66e-16	6.67e-27	4.99e-13
ACP2	11	47217429	47226939	17	8599	0	293438	3.57e-15	2.21e-32	3.71e-12
ACP5	19	11546477	11550766	12	80742	0	149245	5.86e-35	4.54e-164	1.01e-12
ACP6	1	145585794	145608988	1	0	0	0	7.94e-13	7.94e-13	7.94e-13
ACPL2	3	142433372	142496173	24	0	0	68647	3.05e-14	2.64e-20	3.13e-12
ACPP	3	133518941	133569831	16	4096.5	0	29420	8.09e-31	1.36e-59	2.4e-12
ACSL5	10	114123906	114178127	7	0	0	22568	2.45e-16	2.84e-17	5.48e-12
ACTA2	10	90684814	90702509	17	62762	27972	72731	3.15e-41	0	2.15e-13
ACTR5	20	36810526	36834226	23	7190	0	72090	1.71e-35	1.98e-51	3.02e-22
ACYP2	2	54195914	54385937	32	207824	0	428249	7.07e-16	3.11e-21	2.48e-12
ADAL	15	41410217	41428900	13	128808	9	292287	3.63e-14	8.18e-15	1.94e-12
ADAM15	1	153290386	153301876	5	70975	44838	105396	5.74e-15	2e-17	5.93e-14
ADAM19	5	156836890	156935346	6	140791	0	194286	4.53e-13	8.08e-18	2.28e-12
ADAMDEC1	8	24297916	24319471	13	19946	0	33037	2.1e-51	1.48e-70	1.61e-13
ADAMTSL4	1	148788508	148800037	6	262026	101445	389686	7.17e-14	3.49e-21	1.16e-12
ADARB2	10	1218073	1769670	2	0	0	0	8.15e-13	1.24e-18	1.63e-12
ADAT1	16	74190499	74214655	10	29637	0	67153	9.76e-20	9.88e-32	3.37e-12
ADCK1	14	77336222	77470047	14	144386	0	210816	3.44e-39	1.23e-111	2.77e-12
ADCK2	7	140019422	140041378	8	25350.5	5761	287766	1.57e-41	1.1e-86	2.51e-12
ADCY3	2	24895545	24995559	38	12097	0	349402	2.67e-58	1.49e-114	2.97e-12
ADCY4	14	23857395	23874117	7	6882	0	47769	1.24e-14	5.03e-17	2.33e-12
ADCY9	16	3952658	4106187	1	0	0	0	6.2e-13	6.2e-13	6.2e-13
ADD1	4	2815382	2901601	29	58696	0	130362	3.97e-23	1.73e-41	5.16e-16
ADFP	9	19105760	19117573	14	44710	0	107210	1.1e-14	3.69e-89	2.22e-12
ADHFE1	8	67507272	67543592	22	29441	0	150547	6.37e-45	1.19e-98	4.89e-12
ADI1	2	3480698	3502306	7	9373	2808	19834	6e-14	1.04e-16	5.44e-12
ADK	10	75580971	76139066	25	62501	0	202059	2.31e-95	5.49e-230	6.89e-17
ADORA1	1	201326405	201403156	11	0	0	0	4.42e-90	5.97e-96	3.28e-16
ADORA2B	17	15788956	15819935	17	66736	0	213692	7.59e-15	1.02e-15	2.68e-12
ADORA3	1	111827495	111908120	2	0	0	0	1.65e-20	6.79e-34	3.29e-20
ADSS	1	242638420	242682036	3	77961	73049	78717	2.32e-12	6.4e-30	3.41e-12
AES	19	3003908	3013964	1	10866	10866	10866	1.32e-13	1.32e-13	1.32e-13
AFAP1	4	7811341	7992553	22	0	0	27941	6.53e-20	8.5e-74	4.29e-12
AFMID	17	73694993	73715377	1	0	0	0	1.02e-12	1.02e-12	1.02e-12
AGA	4	178588918	178600585	9	29744	0	75046	3.16e-27	4.58e-135	2.89e-19
AGRP	16	66073978	66075217	9	181508	21194	502347	1.66e-17	2.48e-19	7.43e-14
AGTRAP	1	11718729	11733412	2	2269.5	0	4539	1.06e-20	2.43e-21	1.87e-20
AHI1	6	135646817	135871912	45	120153	0	302277	4.68e-27	1.42e-49	8.91e-14
AHSA2	2	61258057	61269564	67	171264	0	626192	5.64e-52	3.46e-76	1.31e-13
AIM1	6	107066423	107125028	2	27930	22640	33220	1.05e-13	1.04e-13	1.07e-13
AIM2	1	157298665	157313180	3	18012	3547	18262	2.35e-16	6.8e-17	3.74e-12
AK3L1	1	65385820	65470407	7	0	0	5131	8.73e-23	4.47e-28	4.48e-15
AKAP10	17	19749344	19821721	32	111124	0	334223	4.38e-25	8.01e-66	3.5e-12
AKAP7	6	131508154	131646366	14	107562	0	153732	1.28e-13	5.99e-66	3.27e-12
AKR1B1	7	133777649	133794428	41	64681	0	158752	5.14e-26	8.72e-47	3.55e-12
ALDH2	12	110688729	110732165	5	392772	0	777879	8.24e-13	9.53e-16	1.83e-12
ALDH3B1	11	67534366	67552183	2	2159.5	0	4319	8.22e-29	4.5e-30	1.6e-28
ALDH7A1	5	125905432	125959009	7	12633	0	125330	9.04e-45	9.71e-65	1.19e-13
ALDH8A1	6	135280222	135312937	22	63978	0	133878	5.18e-27	9.78e-30	6.75e-14
ALG11	13	51484551	51501781	63	98002	0	728572	1.72e-68	3.39e-241	3.02e-12
ALKBH1	14	77208502	77244109	7	24093	0	101193	1.45e-13	9.84e-14	6.42e-13
ALMS1	2	73466394	73690554	21	0	0	51401	5.07e-14	1.52e-15	1.76e-13
ALOX5AP	13	30207669	30236556	2	0	0	0	2.68e-15	2.08e-20	5.35e-15
ALPK1	4	113437948	113583211	5	24335	14592	67940	1.99e-12	1.1e-12	5.28e-12
ALS2	2	202273522	202353983	10	5642.5	0	45061	5.14e-17	4.48e-33	1.03e-14
ALS2CR13	2	203208456	203342725	61	464788	0	807077	1.95e-20	1.05e-247	5.59e-12
ALS2CR4	2	202193152	202216485	2	26874	22896	30852	1.61e-14	8.4e-15	2.37e-14
AMACR	5	34023652	34043963	10	16498.5	0	39758	1.59e-15	1.74e-30	8.52e-14
AMDHD1	12	94861202	94886500	30	7853.5	0	207844	6.7e-32	1.59e-225	2.2e-12
AMFR	16	54952865	55016945	26	26275	0	124072	2.48e-67	4.21e-149	4.87e-12
AMT	3	49429216	49435016	37	245347	0	727100	1.17e-21	1.19e-30	6.54e-13
ANAPC13	3	135679240	135687519	34	44433.5	4612	178126	4.4e-89	2.1e-105	5.84e-22
ANAPC4	4	24987946	25029217	20	43159.5	0	257530	6.39e-25	1.89e-35	3.36e-12
ANAPC7	12	109295667	109325868	13	252969	21912	352014	1.66e-14	5.51e-16	3.13e-12
ANG	14	20222613	20232178	7	0	0	7718	2.61e-19	2.3e-67	1.07e-12
ANGEL1	14	76323341	76348983	10	58927.5	26754	92161	4.03e-17	1.78e-20	8.22e-13
ANGEL2	1	211232147	211255791	2	720.5	0	1441	3.02e-12	2.59e-12	3.45e-12
ANGPTL6	19	10064015	10074472	7	28472	12210	104640	2.74e-17	1.18e-34	4e-15
ANKDD1A	15	62991154	63038092	23	56449	0	184380	1.2e-18	9.07e-54	4.55e-12
ANKMY1	2	241067512	241149200	11	21923	0	96732	2.04e-18	1.61e-128	4.21e-13
ANKRA2	5	72883919	72897254	13	25964	0	119371	8.24e-15	4.44e-19	1.11e-12
ANKRD10	13	110328888	110365417	13	0	0	15580	3.04e-21	3.93e-23	4.68e-12
ANKRD24	19	4134323	4175811	2	3811	384	7238	1.39e-15	9.53e-16	1.82e-15
ANKRD32	5	93979808	94059082	10	6439.5	0	41195	2.13e-15	2.79e-25	1.91e-12
ANKRD34B	5	79888331	79901854	61	180978	0	351664	1.11e-22	1.01e-203	5.12e-12
ANKRD35	1	144260573	144279883	21	58533	0	158201	3.91e-61	5.31e-281	3.56e-14
ANKRD41	19	17253681	17259454	12	18923.5	0	90801	1.19e-45	1.44e-148	2.74e-12
ANKRD57	2	109729200	109733852	6	75687	19761	106360	1.5e-24	4.82e-30	1.52e-22
ANPEP	15	88129131	88159076	14	39274	13476	85707	7.76e-27	7.42e-131	4.25e-18
ANXA1	9	74956601	74975129	5	190168	74947	280195	2.99e-14	4.1e-15	1.29e-12
ANXA3	4	79691766	79750627	13	242711	0	319111	1.06e-19	3.16e-21	1.12e-12
ANXA4	2	69822610	69907095	2	9167	0	18334	1.55e-12	7.97e-15	3.08e-12
ANXA5	4	122808598	122837585	1	0	0	0	1.08e-15	1.08e-15	1.08e-15
ANXA6	5	150460461	150517565	16	0	0	9979	2.41e-22	1.57e-59	4.62e-12
ANXA8	10	47875231	47891372	5	728148	701612	740888	1.54e-31	9.92e-39	9.49e-15
AOAH	7	36519135	36730595	11	0	0	14262	1.86e-25	1.26e-35	4.12e-14
AOF1	6	18263598	18332063	7	69307	34432	94030	1.42e-21	1.24e-24	4.1e-12
AP1B1	22	28053669	28114569	5	9266	0	69665	2.47e-20	1.76e-26	1.63e-13
AP1S2	23	15753850	15783021	12	14368	0	28018	4.47e-14	4.37e-24	2.14e-13
AP3B1	5	77333909	77626284	1	0	0	0	3.29e-13	3.29e-13	3.29e-13
AP3D1	19	2051993	2102556	2	0	0	0	2.64e-12	1.37e-12	3.9e-12
AP3M2	8	42129748	42147858	12	8954	2405	152015	1.51e-42	8.45e-52	1.32e-12
AP3S2	15	88177793	88238206	10	0	0	23927	4.76e-18	7.78e-48	5.38e-12
AP4E1	15	48988238	49085389	17	58631	0	149400	1.66e-13	1.1e-14	3.35e-12
AP4M1	7	99537066	99542744	6	42446	28255	59685	1.59e-19	3.04e-29	4.22e-16
APBB3	5	139918038	139924373	6	128086	42301	206622	3.75e-14	6.63e-18	3.42e-12
APCDD1	18	10444625	10478692	12	167274	159116	172329	5.89e-18	6.97e-19	3.15e-12
APIP	11	34860421	34894472	72	32063	0	220883	8.74e-21	9.21e-64	2.01e-12
APITD1	1	10412746	10434797	4	23000	0	81086	3.22e-13	2.64e-13	3.77e-13
APOBEC3A	22	37678702	37690573	1	4840	4840	4840	1.08e-22	1.08e-22	1.08e-22
APOBEC3C	22	37740208	37744767	2	34758	34682	34834	1.67e-17	1.58e-17	1.75e-17
APOM	6	31728172	31733965	1	16423	16423	16423	7.73e-13	7.73e-13	7.73e-13
APOOL	23	84145559	84231628	45	18168	0	75079	2.19e-40	4.4e-41	8.54e-13
APTX	9	32962609	32991626	6	40045.5	0	62710	3.75e-12	1.76e-12	5.41e-12
ARFGEF2	20	46971682	47086629	11	0	0	49599	1.03e-12	4.49e-14	5.28e-12
ARFIP1	4	153920562	154052514	6	0	0	40902	6.49e-13	1.98e-13	5.15e-12
ARHGAP22	10	49324085	49483182	10	15465.5	0	59292	9.26e-22	1.48e-73	2.96e-12
ARHGAP24	4	86615291	87142847	15	0	0	0	4.66e-13	2.11e-19	5e-12
ARHGEF17	11	72697317	72757783	10	79219	0	214343	3.08e-18	9.48e-20	2.25e-16
ARHGEF19	1	16397186	16411691	19	46714	0	184035	1.64e-32	1.19e-112	4.53e-15
ARHGEF7	13	110565783	110756079	1	0	0	0	7.11e-14	7.11e-14	7.11e-14
ARID1A	1	26895109	26981188	8	68568	49743	181907	4.44e-35	1.17e-41	1.94e-13
ARID3B	15	72620600	72677521	3	24321	0	115645	2.2e-19	9.84e-20	1.78e-12
ARIH1	15	70553721	70662877	2	10380.5	0	20761	6.77e-13	3.63e-13	9.91e-13
ARL17P1	17	41949797	42012364	18	496084	210989	658377	1.51e-19	2.38e-111	4.95e-12
ARL4A	7	12693006	12697084	5	2263	0	5408	6.02e-17	1.6e-23	2.33e-16
ARL5B	10	18988319	19006946	16	71199	0	144219	3.22e-34	6.77e-40	1.95e-12
ARL6IP1	16	18710492	18720367	13	26922	0	109485	3.82e-22	5.52e-34	1.23e-18
ARL8B	3	5138930	5197597	8	0	0	0	2.07e-15	1.29e-16	1.18e-12
ARMCX4	23	100627118	100675102	4	110362	100661	132271	6.15e-23	2.29e-24	5.42e-21
ARNTL	11	13255901	13365389	6	2528.5	0	28405	7.53e-17	4.79e-20	7.75e-13
ARRDC2	19	17972944	17985903	2	651.5	0	1303	7.54e-16	4.72e-16	1.04e-15
ARRDC4	15	96304947	96318062	7	2179	0	19538	9.85e-52	2.88e-145	3.35e-30
ARSA	22	49410316	49413473	2	191.5	0	383	6.68e-50	1.16e-143	1.34e-49
ARSB	5	78108795	78318113	12	0	0	10482	7.6e-13	2.03e-26	2.23e-12
ARV1	1	229181446	229203094	2	16868.5	16358	17379	1.21e-14	6.2e-15	1.81e-14
AS3MT	10	104619200	104651646	48	114184	0	294379	1.81e-25	1.38e-44	1.72e-12
ASAH1	8	17958214	17986787	31	2029	0	211773	2.87e-18	3.07e-33	5.71e-12
ASAHL	4	77057649	77081170	34	63822	0	133317	4.13e-41	1.29e-98	4.22e-17
ASB1	2	239000365	239025630	9	0	0	91878	4.57e-13	1.75e-17	4.69e-12
ASB3	2	53613314	53940801	2	0	0	0	2.89e-13	7.31e-14	5.05e-13
ASCC1	10	73526284	73646052	1	0	0	0	4.61e-13	4.61e-13	4.61e-13
ASGR2	17	6945365	6958852	4	1189.5	0	4162	5.7e-39	1.34e-88	4.09e-22
ASL	7	65178207	65195756	27	276248	12108	829761	8.27e-46	5.34e-50	7.14e-19
ASNS	7	97319379	97339732	13	102569	0	121598	1.33e-27	3.08e-72	1.84e-12
ASNSD1	2	190234391	190243800	9	47632	0	158894	8.22e-14	8.78e-15	2.44e-12
ASPSCR1	17	77528715	77568569	1	11707	11707	11707	2.84e-18	2.84e-18	2.84e-18
ASRGL1	11	61861350	61917454	26	21238	0	73395	2.13e-22	2.48e-83	3.4e-14
ATE1	10	123492616	123677936	12	0	0	19776	2.57e-13	5.45e-14	5.29e-12
ATF6	1	160002708	160195476	8	0	0	0	2.2e-15	1.19e-15	6.03e-15
ATIC	2	215885076	215922731	26	4276	0	85699	3.16e-27	6.66e-112	3.22e-12
ATOH8	2	85834528	85868696	18	39371	2231	164683	2.15e-39	4.48e-282	2.91e-12
ATP13A1	19	19617009	19635479	26	194278	35221	652023	9.89e-34	2.86e-141	4.08e-12
ATP5A1	18	41918108	41938197	9	18534	0	183112	6.96e-26	4.3e-49	5.26e-16
ATP5S	14	49848797	49872026	8	15855	0	46100	2.05e-12	4.95e-13	5.37e-12
ATP6V0D1	16	66029418	66072590	9	136948	0	913000	4.16e-14	6.1e-15	5.44e-12
ATP6V0E2	7	149200990	149208720	8	3364.5	0	9985	1.54e-26	3.21e-71	2.82e-17
ATP6V1C1	8	104102424	104154461	6	0	0	580	2.02e-28	5.62e-59	2.25e-14
ATP6V1D	14	66874343	66896344	2	71319	0	142638	1.8e-14	7.88e-15	2.8e-14
ATP6V1E2	2	46592494	46623200	42	49707.5	0	125628	1.83e-17	7.11e-94	4.07e-12
ATP7B	13	51404811	51483631	1	17611	17611	17611	2.7e-15	2.7e-15	2.7e-15
ATP8B4	15	47937727	48198711	14	0	0	27859	1.55e-14	1.24e-74	2.09e-12
ATP9B	18	74930385	75239266	31	0	0	48368	2.49e-16	6.31e-36	1.52e-12
ATPAF1	1	46871000	46906686	24	21305	0	58959	1.03e-35	1.73e-37	4.57e-12
ATPIF1	1	28435198	28437196	8	7789.5	0	47319	1.53e-15	1.8e-16	2.28e-15
ATXN3	14	91598883	91642707	22	0	0	102004	5.08e-27	1.42e-30	5.76e-15
AURKB	17	8048782	8054625	7	16967	1874	47249	2.97e-13	2.02e-18	3.06e-12
AXIN1	16	277441	342465	11	0	0	27547	1.39e-27	1.16e-115	3.54e-14
AXL	19	46416948	46459510	1	13353	13353	13353	3.82e-14	3.82e-14	3.82e-14
AZIN1	8	103907712	103945573	16	7908	0	38207	1.14e-20	1.61e-27	1.12e-13
B3GALNT2	1	233679890	233734404	34	45484.5	0	264028	3.28e-25	2.63e-76	7.51e-19
B3GALT4	6	33352895	33354580	8	66883.5	2425	162282	7.47e-16	3e-52	4.47e-12
B3GALT6	1	1157492	1160284	2	23127	9352	36902	5.98e-24	6.14e-39	1.2e-23
B3GALTL	13	30672112	30804409	25	0	0	40100	4.22e-20	8.59e-39	5.26e-12
B3GNT8	19	46623105	46626475	10	19988	2460	65622	1.51e-51	2.04e-53	4.89e-19
B4GALT5	20	47682889	47763745	4	0	0	0	1.49e-12	7.2e-15	4.13e-12
B4GALT7	5	176959778	176969929	2	12731.5	0	25463	4.58e-13	2.62e-15	9.13e-13
BAG3	10	121400872	121427317	1	0	0	0	1.62e-12	1.62e-12	1.62e-12
BAG5	14	103092642	103098904	17	126957	0	270869	2.05e-14	6.02e-23	2.98e-12
BAIAP2	17	76623546	76705827	3	0	0	0	7.53e-13	2.72e-17	1.21e-12
BAK1	6	33648302	33656048	4	2722	0	16226	6.7e-17	9.64e-19	1.64e-16
BARD1	2	215301522	215382673	44	12436	0	158083	9.28e-35	6.92e-92	9.1e-13
BASP1	5	17270750	17329935	2	0	0	0	1.62e-13	1.65e-14	3.07e-13
BATF	14	75058537	75083086	6	0	0	1398	1.57e-13	1.46e-23	1.31e-12
BBS2	16	55075801	55111696	16	85180	0	144992	8.82e-60	3.19e-135	2.37e-22
BCAT1	12	24855545	24993499	10	0	0	0	9.44e-14	3.87e-56	4.99e-12
BCKDK	16	31024929	31031420	7	80408	488	198941	3.01e-18	4.57e-23	5.04e-14
BCL2L11	2	111594962	111642493	8	3283	0	24519	1.56e-21	5.31e-24	1.76e-14
BCL2L13	22	16491621	16591991	30	0	0	37032	4.37e-28	2.67e-81	5.04e-12
BCR	22	21852552	21990224	20	0	0	157965	5.37e-17	1.12e-76	3.04e-12
BCS1L	2	219232623	219236410	1	3217	3217	3217	4.55e-13	4.55e-13	4.55e-13
BEST1	11	61474403	61488981	8	18051	0	36568	2.94e-23	5.06e-32	2.76e-17
BET1	7	93430021	93471626	2	24247.5	0	48495	9.37e-15	3.06e-15	1.57e-14
BEX1	23	102204244	102205824	13	204834	5272	550334	8.45e-27	2.77e-75	3.27e-12
BEX2	23	102450938	102452601	30	122934	19986	420268	7.85e-16	9.68e-71	1.02e-12
BEX4	23	102356708	102358779	65	188126	0	633009	2.96e-25	5.84e-81	2.14e-12
BID	22	16596908	16637263	11	35039	0	121596	1.33e-15	5.24e-29	3.01e-12
BIN1	2	127522073	127581334	8	8742.5	0	25068	1.6e-35	2.31e-104	2.38e-21
BIN3	8	22533906	22582553	5	0	0	9476	1.4e-36	2.82e-38	5.02e-21
BLK	8	11388930	11459516	3	0	0	7548	6.21e-21	2.08e-23	9.22e-13
BLM	15	89061583	89159690	16	0	0	18564	7.61e-35	3.18e-167	4.67e-19
BLOC1S2	10	102023703	102036436	4	25545.5	3796	34883	1.4e-17	4.28e-18	1.1e-16
BLVRA	7	43764797	43813464	36	66471	0	285401	2.41e-29	5.52e-65	8.55e-13
BLVRB	19	45645541	45663517	9	105620	19720	252520	5.43e-20	2.18e-64	2.87e-12
BNIP1	5	172504146	172523950	3	4842	0	10747	1.95e-13	1.19e-13	2.4e-13
BNIP3	10	133631859	133645417	9	3086	0	37541	4.02e-23	2.15e-26	3.6e-21
BPI	20	36365966	36399319	9	429	0	21185	1.36e-19	9.33e-44	2.02e-13
BRCA1	17	38449840	38530994	23	35391	0	311635	5.1e-55	1.3e-58	8.8e-13
BRD3	9	135887784	135923478	16	0	0	21942	1.89e-21	4.2e-33	1.35e-12
BRI3	7	97748923	97758775	7	39825	0	61264	1.37e-12	7.31e-13	4.47e-12
BRI3BP	12	124044147	124076302	2	10996	10956	11036	9.4e-19	8.69e-19	1.01e-18
BRP44L	6	166698400	166716476	5	30898	30614	106571	1.86e-13	4.94e-14	5.94e-13
BRWD1	21	39479274	39607426	16	1404.5	0	26098	2.39e-16	3.53e-18	2.81e-14
BRWD2	10	122600685	122659026	46	20560.5	0	116480	6.22e-26	7.97e-271	3.79e-12
BSCL2	11	62214323	62233562	4	170299	62866	272604	3.3e-14	2.51e-40	4.62e-12
BSG	19	522325	534492	1	0	0	0	1.94e-21	1.94e-21	1.94e-21
BST1	4	15313739	15343508	14	38448.5	0	152443	7.1e-16	2.18e-27	4.29e-12
BTBD10	11	13366134	13441414	4	96608.5	0	139583	2.23e-12	2.2e-12	3.43e-12
BTBD11	12	106236848	106577549	26	25096	0	185555	2.41e-29	6.44e-169	1.78e-12
BTG3	21	17887844	17907086	6	172232	171387	182264	1.13e-60	4.5e-62	1.2e-17
BTN2A1	6	26566168	26577844	9	29875	0	45973	1.46e-15	9.6e-16	4.64e-14
BTN3A1	6	26510460	26523421	2	27791.5	19472	36111	2.86e-16	1.97e-16	3.75e-16
BTN3A2	6	26473377	26486527	95	495550	0	946304	1.45e-27	2.98e-154	5.49e-12
BTNL3	5	180348507	180366317	2	66843.5	54635	79052	3.72e-12	3.21e-12	4.24e-12
BXDC1	6	111409984	111453486	4	14332	0	102536	4.12e-23	1.46e-33	3.11e-12
BYSL	6	41996943	42008762	7	41165	12630	104871	1.14e-13	5.25e-16	8.75e-13
C1GALT1	7	7240414	7250505	11	19400	2465	81519	5.22e-16	1.08e-23	4.86e-12
C1QA	1	22835705	22838762	7	10732	0	34417	1.7e-19	1.93e-40	3.84e-12
C1QB	1	22852269	22860616	10	6120.5	0	27296	9e-29	2.45e-55	1.44e-13
C1QC	1	22842713	22847190	3	6655	0	17740	1.68e-16	1.46e-19	3.36e-13
C1RL	12	7138294	7153069	5	13786	2456	28398	2.16e-22	1.43e-28	2.41e-12
C3AR1	12	8102186	8110222	18	34082	6270	68895	1.15e-21	1.98e-81	5.74e-12
C4BPA	1	205344230	205384929	3	0	0	1228	1.85e-18	7.13e-39	1.93e-16
C5	9	122754437	122852375	61	55977	0	285782	1.82e-28	1.28e-85	2.59e-13
CA2	8	86563383	86580973	3	377876	349862	417028	8.78e-14	1.23e-20	2.88e-13
CA5A	16	86479126	86527613	3	0	0	809	5.36e-15	1.34e-24	7.8e-14
CA5B	23	15666313	15715669	12	1432	0	245537	9.46e-26	1.15e-45	3.3e-13
CACNA2D3	3	54131733	55083622	14	0	0	1569	1.55e-14	1.08e-17	4.92e-13
CACNA2D4	12	1771384	1898131	15	22969	0	111752	1.43e-33	8.37e-59	5.79e-13
CACNB3	12	47498779	47508991	1	21520	21520	21520	3.08e-19	3.08e-19	3.08e-19
CADM1	11	114552404	114880322	14	0	0	45584	2.74e-15	3.9e-24	4.31e-12
CALCRL	2	187916099	188021432	19	23354	0	51402	2.7e-13	6.63e-15	3.07e-12
CAMK1D	10	12431738	12911741	12	123205	68268	297331	1.29e-17	1.13e-26	4.66e-12
CAMKK2	12	120159880	120220494	19	6352	0	123405	4.18e-19	2.4e-107	5.49e-12
CAMLG	5	134102105	134115740	4	102434	48492	157487	1.09e-13	2.19e-14	1.37e-12
CAMSAP1	9	137840154	137938895	5	0	0	13841	1.84e-14	1.33e-17	2.41e-14
CAMSAP1L1	1	198975309	199096452	11	17214	0	38305	4.83e-18	3.26e-26	6.61e-14
CANT1	17	74499394	74517455	2	0	0	0	2.25e-12	1.73e-12	2.77e-12
CAPG	2	85475382	85499066	9	33424	5113	90064	7.74e-15	8.16e-33	6.39e-13
CAPN11	6	44234526	44260117	5	0	0	0	2.21e-30	4.17e-33	1.78e-28
CAPN12	19	43912672	43926954	2	50438.5	30244	70633	2.03e-28	4.75e-29	3.59e-28
CAPS	19	5862386	5866887	1	12298	12298	12298	3.85e-12	3.85e-12	3.85e-12
CARD8	19	53403325	53444737	30	1324.5	0	113289	5.31e-39	4.99e-197	4.15e-12
CARD9	9	138378229	138387954	22	48697	1002	133371	2.01e-43	2.9e-79	2.68e-12
CARHSP1	16	8854303	8870364	11	44025	0	72023	1.88e-19	6.42e-25	1.25e-12
CARS2	13	110091760	110156464	11	0	0	20255	1.51e-17	1.02e-45	2.35e-12
CASP5	11	104370180	104384957	1	0	0	0	5.13e-17	5.13e-17	5.13e-17
CASP7	10	115428925	115480652	24	24241	0	50239	6.09e-18	6.96e-25	1.79e-12
CASP9	1	15687322	15723527	8	0	0	18959	4.04e-13	3.57e-15	1.17e-12
CASQ1	1	158426989	158438298	3	14192	8944	24015	1.7e-15	1.69e-62	2e-15
CAST	5	96023533	96136143	5	0	0	0	5.64e-14	2.18e-14	3.55e-12
CAT	11	34417054	34450176	17	8442	0	44779	1.06e-26	3.44e-33	2.68e-14
CATSPER2P1	15	41815449	41825788	44	190006	3667	477368	2.17e-28	1.49e-39	4.05e-12
CAV2	7	115926680	115935830	22	58107.5	5421	229399	1.43e-20	3.86e-41	2.05e-12
CBLB	3	106859799	107070577	10	0	0	2407	2.17e-23	2.37e-52	2.14e-12
CBLN3	14	23965582	23968571	8	49499	4553	72420	1.02e-14	1.21e-216	1.37e-12
CBR4	4	170145319	170167997	1	126400	126400	126400	1.51e-12	1.51e-12	1.51e-12
CBX6	22	37590180	37598204	5	37582	4643	81533	3.99e-13	1.11e-15	5.01e-12
CBY1	22	37382604	37399795	17	54618	0	163001	1.41e-13	1.45e-14	4.54e-12
CC2D1B	1	52588855	52604452	21	409395	4275	513262	8.81e-16	4.09e-60	1.34e-12
CCDC101	16	28472758	28510610	17	74740	0	385160	3.69e-41	3.55e-68	1.15e-17
CCDC103	17	40332633	40338284	5	49142	0	129013	3.8e-16	4.64e-29	1.73e-13
CCDC109B	4	110700814	110829331	4	0	0	2655	5.04e-15	1.73e-16	5.07e-15
CCDC123	19	38061748	38154709	19	0	0	7937	1.16e-27	5.94e-72	1.85e-12
CCDC134	22	40526624	40552252	6	13538.5	9985	43690	1.34e-13	4.17e-19	4.15e-13
CCDC136	7	128218784	128249419	1	0	0	0	5.54e-12	5.54e-12	5.54e-12
CCDC149	4	24418912	24590924	2	0	0	0	4.89e-12	4.57e-12	5.21e-12
CCDC15	11	124329227	124416593	13	11385	0	30137	2.07e-49	2.75e-73	2.24e-14
CCDC17	1	45858304	45862260	17	18818	0	152659	6.68e-16	1.27e-17	1.6e-14
CCDC21	1	26433280	26477884	3	0	0	34337	1.29e-14	3.27e-15	3.18e-14
CCDC23	1	43045310	43055541	53	322515	0	954046	3.52e-19	1.26e-207	2.36e-12
CCDC24	1	44229867	44234783	40	93897	10629	375568	3.85e-18	3.57e-69	2.7e-12
CCDC25	8	27646756	27686089	38	38089.5	0	114194	6.1e-35	1.47e-60	1.28e-14
CCDC3	10	12978633	13181658	3	0	0	0	1.01e-15	6.28e-16	4.2e-15
CCDC32	15	38632590	38644544	32	59827.5	0	246041	2.94e-27	9.1e-50	3.01e-18
CCDC50	3	192529568	192592710	7	104	0	30239	4.37e-13	3.64e-17	8.86e-13
CCDC53	12	100930849	100980029	31	159597	0	467087	6.89e-20	2.34e-30	1.12e-12
CCDC58	3	123561126	123584764	42	67026.5	0	186136	1.3e-39	4.43e-120	5.21e-12
CCDC66	3	56566231	56630876	7	29142	0	46400	2.29e-25	6.7e-26	9.05e-14
CCDC77	12	381084	422065	21	23488	0	139037	1.37e-25	4.25e-35	1.61e-12
CCDC84	11	118374062	118391665	4	2911	0	9040	1.17e-20	1.09e-23	1.24e-15
CCDC88B	11	63864271	63881581	7	10293	218	61054	6.02e-30	1.86e-65	2.02e-12
CCDC95	16	29915032	29924613	6	15747.5	1388	39516	1.66e-13	8.46e-14	1.53e-12
CCL4L1	17	31562578	31566057	5	357753	324312	379777	6.36e-22	2.28e-27	6.55e-21
CCL5	17	31222608	31231910	3	35108	34930	49109	3.97e-13	3.67e-13	5.53e-12
CCM2	7	45006312	45082593	9	20355	0	45235	1.68e-19	6.79e-25	1.51e-15
CCNL1	3	158348279	158361176	9	59734	2401	167368	2.48e-13	1.3e-14	5.66e-12
CCRN4L	4	140156393	140186541	2	88807.5	88743	88872	1.03e-17	2.25e-18	1.84e-17
CCS	11	66117266	66130065	21	120499	26192	459039	6e-23	1.67e-78	4.64e-13
CCT5	5	10303282	10319501	11	589	0	3272	2.92e-60	9.99e-64	5.26e-16
CCT6B	17	30279053	30312619	8	48722.5	33816	112668	4.33e-15	1.43e-17	1.6e-12
CD151	11	822843	828834	7	49699	0	67874	1.08e-28	1.31e-155	1.18e-24
CD1A	1	156490551	156494680	12	52082.5	3636	134386	1.23e-14	8.22e-40	3.64e-12
CD1B	1	156564364	156567945	11	92909	85206	131487	2.57e-19	1.86e-23	5.83e-15
CD1E	1	156590164	156593967	11	66887	59184	105465	7.03e-20	2.68e-21	2.32e-14
CD200R1	3	114124227	114176650	17	74385	0	119564	3.74e-19	7.82e-31	5.06e-14
CD209	19	7710883	7718420	3	23130	19170	23448	2.9e-12	9.11e-18	3.95e-12
CD226	18	65681175	65775140	3	0	0	2435	1.14e-14	4.71e-16	2.66e-12
CD300C	17	70048842	70053877	17	24366	2381	57788	3.54e-47	6.37e-171	1e-14
CD300LF	17	70202047	70220703	1	0	0	0	1.11e-15	1.11e-15	1.11e-15
CD33	19	56420147	56435086	5	1424	0	9468	2.38e-15	5.65e-16	5.77e-15
CD36	7	80069459	80144259	6	0	0	0	2.78e-15	2.34e-15	6.5e-14
CD3E	11	117680656	117692096	2	2080.5	0	4161	1.16e-16	9.64e-18	2.22e-16
CD40	20	44180313	44195894	18	11237.5	0	48290	4.22e-22	8.07e-82	9.46e-13
CD47	3	109244631	109292629	1	4855	4855	4855	2.71e-12	2.71e-12	2.71e-12
CD52	1	26516998	26519600	31	52090	3537	293029	7.86e-27	2.32e-189	2.67e-12
CD55	1	205561488	205600934	35	23641	0	171509	2.51e-53	3.98e-62	3.25e-13
CD6	11	60495750	60544422	1	0	0	0	1.3e-15	1.3e-15	1.3e-15
CD68	17	7423529	7426152	2	28436.5	15338	41535	1.76e-12	1.1e-12	2.43e-12
CDA	1	20788031	20817985	17	19723	0	125799	9.29e-31	6.33e-82	2.97e-12
CDC16	13	114018464	114056300	12	4630.5	0	37517	3.58e-24	4.36e-40	4.7e-13
CDC23	5	137551259	137576931	5	29832	0	275420	2.23e-18	5.87e-19	2.54e-14
CDC25B	20	3724401	3734757	4	14555.5	226	40552	1.27e-20	7.58e-56	3.13e-16
CDC34	19	482733	493084	1	0	0	0	2.04e-27	2.04e-27	2.04e-27
CDC42EP1	22	36286446	36295358	5	5049	0	95438	1.84e-76	4.31e-132	4.43e-12
CDC42SE1	1	149290073	149298749	6	7003	4269	84154	9.92e-14	2.14e-22	1.16e-12
CDC42SE2	5	130627601	130758279	18	142172	26279	831635	4.32e-13	1.02e-24	5.71e-12
CDC7	1	91739012	91763899	7	3597	0	30394	1.72e-22	1.27e-31	1.37e-16
CDCA7	2	173927807	173941965	2	90580.5	89486	91675	2.56e-14	5.38e-15	4.59e-14
CDCA7L	7	21907043	21952227	5	11066	0	28042	5.53e-20	4.03e-23	1.83e-14
CDH1	16	67328696	67426943	21	42584	0	80723	4.42e-24	2.25e-28	1.02e-12
CDH23	10	72826697	73245708	45	5858	0	100274	4.96e-34	9.73e-273	1.08e-14
CDK10	16	88280577	88290260	18	72338.5	12467	378718	9.32e-15	4.82e-24	4.48e-13
CDK5R1	17	27838214	27842383	17	30067	0	186437	7.97e-26	1.02e-54	6.27e-14
CDK5RAP2	9	122190968	122382258	11	0	0	1656	4.62e-135	1.54e-142	9.9e-13
CDKAL1	6	20642667	21340614	1	1399	1399	1399	3.66e-13	3.66e-13	3.66e-13
CDKL1	14	49866060	49952929	14	53807	0	96442	1.01e-14	3.55e-19	5.47e-12
CDKN2B	9	21992909	21999312	9	44583	10986	54952	1.06e-43	1.01e-69	1.24e-15
CDS2	20	5055482	5119985	11	2615	0	37232	7.69e-37	1.03e-44	1.79e-18
CEACAM3	19	46992374	47007431	26	32124.5	0	148305	2.99e-121	1.17e-214	1.06e-12
CEACAM4	19	46817184	46825282	19	41718	0	128727	1.73e-22	5.38e-100	5.05e-16
CEBPG	19	38556449	38565431	6	8949.5	0	22329	3.07e-14	9.73e-15	1.11e-12
CECR1	22	16040192	16082879	3	0	0	6892	2.63e-13	2.17e-13	1.88e-12
CECR6	22	15977189	15982257	10	4948	0	56084	9.45e-25	3.95e-86	1.71e-13
CELSR2	1	109594164	109619901	1	2541	2541	2541	5.89e-13	5.89e-13	5.89e-13
CENPK	5	64849349	64894754	4	15767.5	0	56625	2.04e-13	1.29e-15	5.62e-12
CENPN	16	79597604	79624220	39	26348	0	78443	1.95e-62	6.56e-120	2.31e-26
CENPP	9	94128043	94417267	6	57480	0	143444	6.79e-21	7.76e-24	1.9e-12
CENPQ	6	49539055	49568779	6	92628	0	144791	2.69e-13	4.13e-14	3.88e-12
CENTG3	7	150414759	150472456	5	1755	0	31218	1.05e-14	1.2e-18	1.26e-12
CEP152	15	46817428	46890562	6	0	0	12480	1.84e-16	1.46e-16	3.37e-14
CEP192	18	12998499	13115052	25	18777	0	82221	6.72e-65	1.49e-141	2.32e-14
CEP350	1	178190531	178350637	1	12017	12017	12017	4.75e-12	4.75e-12	4.75e-12
CEP63	3	135687265	135776543	34	23352.5	0	89102	2.13e-46	2.83e-54	9.96e-17
CES1	16	54394267	54424576	15	55940	0	89820	6.72e-29	3.93e-49	6.78e-21
CETP	16	55553263	55575257	1	0	0	0	1.68e-16	1.68e-16	1.68e-16
CFD	19	810665	814606	3	17555	16996	23522	2.42e-69	8.87e-73	1.19e-68
CGGBP1	3	88183798	88190836	1	63082	63082	63082	3.42e-13	3.42e-13	3.42e-13
CHCHD2	7	56136762	56141685	36	160309	0	539921	2.46e-15	7.75e-87	1.31e-12
CHD5	1	6084440	6162770	5	0	0	0	1.09e-13	2.22e-18	5.29e-13
CHD9	16	51646446	51918914	3	0	0	0	2.32e-12	2.28e-12	3.01e-12
CHFR	12	131927011	131974257	2	19728	18918	20538	1.18e-14	1.03e-14	1.34e-14
CHI3L2	1	111571804	111587583	26	5258.5	0	43737	9.11e-15	2.34e-51	3.82e-12
CHMP2B	3	87359140	87387338	7	45772	0	66096	5.82e-15	1.89e-19	2.05e-12
CHMP4B	20	31862780	31905830	4	20777	0	40217	4.92e-16	8.91e-26	2.86e-13
CHPT1	12	100615548	100646977	38	47661.5	1337	186922	5.26e-17	2.7e-33	4.74e-12
CHRAC1	8	141590586	141596434	3	8332	7220	22651	9.13e-21	8.44e-21	7.81e-14
CHRFAM7A	15	28440735	28473156	3	841895	841281	948879	3.39e-22	4.87e-23	3.39e-22
CHRNB1	17	7289130	7301656	17	31409	0	76249	3.96e-29	3.09e-66	9.88e-17
CHST13	3	127725866	127744823	40	26756.5	0	298251	1.18e-39	0	2.78e-12
CHST7	23	46318136	46342781	41	97373	0	206827	7.67e-52	6.8e-76	3.94e-12
CHSY1	15	99533456	99609660	3	0	0	0	3.25e-40	4.33e-41	8.11e-36
CHURC1	14	64450893	64471666	66	85945.5	0	214975	8.07e-33	0	4.98e-12
CIB1	15	88574487	88578160	15	20531	0	99215	1.89e-19	3.75e-31	1.65e-12
CIRH1A	16	67724034	67760424	1	232487	232487	232487	2.3e-17	2.3e-17	2.3e-17
CISD1	10	59698921	59717867	46	97781.5	0	203332	2.31e-28	2.42e-186	2.07e-13
CITED4	1	41099310	41100625	17	58965	10627	99935	1.13e-18	8.34e-57	1.43e-13
CKAP2	13	51927496	51948758	46	315017	0	521775	1.04e-22	1.1e-70	2.89e-12
CKM	19	50501512	50517974	15	10230	0	72454	5.62e-24	6.36e-71	9.74e-13
CKS2	9	91115933	91121437	1	0	0	0	8.79e-15	8.79e-15	8.79e-15
CLASP1	2	121811825	122123509	8	0	0	16347	1.88e-13	2.92e-15	3.04e-13
CLCN1	7	142723341	142759219	5	0	0	0	9.09e-36	9.09e-36	2.96e-21
CLCN6	1	11788794	11825788	8	0	0	25694	1.18e-15	1.15e-19	2.19e-13
CLCN7	16	1435346	1465013	2	9440	0	18880	1.66e-14	1.84e-22	3.32e-14
CLDN15	7	100662093	100668821	5	9526	0	35207	1.16e-23	3.75e-51	1.07e-12
CLDN23	8	8597076	8599026	212	225096	0	995231	5.05e-20	9.19e-79	5.04e-12
CLEC10A	17	6918581	6924324	1	33384	33384	33384	3.6e-12	3.6e-12	3.6e-12
CLEC11A	19	55918417	55920791	2	10015.5	1511	18520	1.39e-12	7.4e-16	2.78e-12
CLEC12A	12	10015281	10029461	32	7993.5	0	59997	1.18e-44	3.38e-223	5.07e-14
CLEC12B	12	10015281	10062347	14	905	0	19725	6.73e-16	5.83e-57	2.48e-12
CLEC2B	12	9896244	9913725	13	11525	0	94813	2.73e-15	7.33e-299	1.73e-12
CLEC3B	3	45042763	45052566	38	33631.5	0	152156	1.51e-36	2.95e-131	4.4e-12
CLEC4D	12	8557403	8566225	13	30448	0	50705	2.4e-13	1.43e-21	3.69e-12
CLEC4E	12	8577168	8584825	11	29009	0	46994	9.23e-18	2.78e-19	1.9e-12
CLEC4F	2	70889290	70901240	22	11726	0	77709	6.54e-21	4.94065645841247e-324	7.13e-13
CLEC4G	19	7699847	7703057	6	12182	8134	24281	7.56e-26	4.32e-65	1.1e-12
CLEC5A	7	141273626	141293252	16	90789.5	8	183504	1.3e-13	1.03e-18	4.46e-12
CLECL1	12	9766361	9777127	79	58665	0	378113	7.63e-29	0	1.68e-13
CLIC4	1	24944435	25043345	4	27852	17625	28068	2.9e-13	1.32e-14	4.81e-12
CLIP3	19	41197402	41215635	2	45685.5	23735	67636	4.53e-13	3.9e-13	5.16e-13
CLN6	15	66286386	66309079	27	82757	0	210276	2.19e-35	2.17e-90	2.71e-13
CLYBL	13	99056924	99342825	9	40614	0	144581	1.17e-16	5.94e-26	1.52e-13
CMAH	6	25183690	25326677	6	0	0	18942	3.36e-13	4.79e-14	1.03e-12
CMKLR1	12	107209477	107257220	19	0	0	128444	1.05e-20	3.16e-58	2.76e-12
CMTM3	16	65195436	65205296	6	28067.5	5550	157506	8.55e-21	3.03e-47	1.69e-13
CMTM8	3	32255175	32386815	5	0	0	0	2.25e-18	4.36e-21	3.6e-12
CNDP2	18	70314577	70339336	16	15396.5	0	36887	1.67e-18	5.25e-50	2.26e-12
CNIH4	1	222611183	222633777	12	51073.5	0	83793	1.38e-13	5.54e-15	1.04e-12
CNKSR3	6	154768125	154873445	3	3429	0	3520	5.41e-18	4.88e-19	3.33e-14
CNN2	19	977298	990060	3	2431	0	12664	3.01e-29	1.29e-83	7.35e-20
CNOT1	16	57111359	57221251	5	0	0	12983	1.22e-21	6.94e-23	3.52e-12
COBL	7	51051404	51351990	7	0	0	0	8.49e-14	1.69e-19	3.29e-12
COCH	14	30413516	30429573	16	30547.5	630	56272	5.7e-25	4.15e-45	5.16e-13
COG1	17	68700768	68716241	12	17318	0	47677	1.8e-16	9.73e-23	1.2e-12
COG6	13	39127814	39224637	19	0	0	34117	5.75e-40	8.25e-51	1.13e-14
COL18A1	21	45649480	45758062	6	0	0	0	3.72e-40	1.19e-70	5.34e-12
COLEC12	18	309356	490689	4	0	0	0	5.55e-15	4.88e-18	1.13e-14
COLQ	3	15466644	15538262	32	138262	0	360492	1.05e-14	1.98e-30	5.54e-12
COMMD10	5	115448622	115656882	46	0	0	108663	7.33e-18	1.16e-22	3.9e-12
COMMD2	3	150941222	150952968	22	49238.5	1606	307391	2.04e-26	2.09e-159	2.57e-12
COMMD5	8	146046356	146049256	4	17983	10379	30098	4.1e-13	2.45e-13	2.26e-12
COPA	1	158525001	158579978	7	11892	0	40884	1.68e-15	1.34e-16	2.89e-13
COPS3	17	17090866	17125316	20	28923	0	245729	2.76e-19	4.09e-53	3.63e-12
COPS6	7	99524519	99527756	1	870	870	870	4.44e-12	4.44e-12	4.44e-12
COQ2	4	84404003	84425091	21	14900	0	42345	9.29e-18	1.29e-19	1.48e-12
COQ5	12	119425466	119451347	5	40809	28368	74764	2.97e-57	6.19e-59	9.82e-20
COQ6	14	73486396	73499564	13	120524	5672	202336	2.66e-16	1.1e-23	1.94e-15
CORO2A	9	99926299	99994743	7	1914	0	63394	6.24e-21	7.52e-41	1.26e-12
COX11	17	50384266	50401053	16	18741.5	0	47911	9.07e-14	1.12e-15	2.54e-12
COX19	7	971012	981761	1	0	0	0	2.4e-17	2.4e-17	2.4e-17
COX4NB	16	84369737	84390601	2	0	0	0	1.13e-82	3.11e-85	2.25e-82
CPAMD8	19	16864765	16998625	4	0	0	0	2.44e-36	4.22e-48	9.18e-15
CPD	17	25730110	25819825	9	18788	0	70270	1.81e-12	3.57e-13	5.61e-12
CPEB4	5	173248795	173319916	9	0	0	55544	1.5e-27	5.19e-66	5.37e-13
CPNE1	20	33677380	33716262	61	175230	0	575761	1.97e-50	1.38e-157	1.52e-14
CPSF1	8	145589254	145605541	5	19050	18273	50574	1.94e-19	3.8e-133	2.05e-12
CPT1A	11	68278666	68365881	40	89652.5	0	344382	5.59e-18	1.35e-61	5.13e-12
CPT1B	22	49354156	49368260	6	3336.5	0	40376	1.82e-15	7.84e-30	4.15e-12
CPVL	7	29001772	29201417	11	0	0	0	2.53e-16	8.16e-32	2.56e-12
CRELD1	3	9950506	9979367	1	138085	138085	138085	4.6e-18	4.6e-18	4.6e-18
CRELD2	22	48698287	48707192	19	74688	0	148205	3.44e-21	5.72e-33	5.16e-13
CRIPAK	4	1378152	1379776	17	162357	30827	512265	3.39e-42	1.18e-60	1.62e-12
CRIPT	2	46697812	46705689	51	69249	0	206944	3.24e-30	2.55e-185	4.31e-12
CRISPLD2	16	83411113	83500614	5	6630	897	8094	3.91e-20	2.45e-22	6.01e-14
CRKRS	17	34871265	34941095	1	0	0	0	1.12e-17	1.12e-17	1.12e-17
CRLS1	20	5934893	5968695	6	7248	0	22157	1.87e-20	1.33e-40	6.07e-15
CRNKL1	20	19963012	19984690	9	57	0	29042	3.97e-21	1.4e-27	3.24e-15
CRTAM	11	122214416	122248544	10	16386.5	0	38222	4.09e-14	3.07e-48	3.58e-12
CRY2	11	45825605	45861372	11	55448	0	100628	3.87e-24	4.94e-43	7.91e-13
CRYBB2	22	23945612	23957836	8	257692	246628	302643	2.73e-107	2.95e-247	5.17e-12
CRYZ	1	74943758	74971333	24	30842.5	0	348525	2.32e-24	4.12e-262	5.74e-12
CSDA	12	10742956	10767178	6	290915	232315	323121	7.25e-13	8.55e-15	5.04e-12
CSF1R	5	149413051	149473128	2	0	0	0	4.13e-12	3.37e-12	4.88e-12
CSGALNACT1	8	19305952	19584374	20	4648	0	64300	1.77e-22	3.06e-100	2.56e-12
CST3	20	23556534	23567110	13	20531	1689	31780	1.24e-25	2.75e-26	4.42e-24
CSTA	3	123526701	123543501	32	30865	0	214661	1.77e-41	1.66e-67	3.27e-17
CTAGE5	14	38804227	38925907	22	3965	0	157638	1.99e-17	4.37e-26	1.74e-12
CTBS	1	84792821	84812735	5	11695	0	46287	3.16e-13	2.21e-14	1.04e-12
CTGLF3	10	51418356	51440265	9	704564	9190	792701	2.37e-22	2.09e-43	2.86e-12
CTNNA1	5	138117006	138298619	72	76680	0	279724	5.25e-38	1.15e-63	5.07e-14
CTNNAL1	9	110744679	110815600	4	0	0	6069	7.43e-14	6.94e-15	1.4e-13
CTNS	17	3486511	3513146	6	3546	0	30882	2.3e-18	2.62e-51	2.13e-13
CTPS	1	41217951	41250813	4	14635.5	7947	23854	7.39e-14	2.36e-15	9.65e-14
CTRC	1	15637522	15652128	1	1595	1595	1595	3.21e-26	3.21e-26	3.21e-26
CTSB	8	11737442	11763055	16	6184	0	76144	3.77e-15	1.59e-32	8.44e-13
CTSC	11	87666421	87710586	6	1800	0	6697	5.53e-17	3.78e-18	3.99e-12
CTSF	11	66087512	66092623	7	232896	0	337032	1.01e-14	1.16e-21	3.15e-12
CTSG	14	24112564	24115306	8	56201.5	3387	114021	4.93e-31	4.01e-87	8.18e-25
CTSH	15	77001147	77024475	5	0	0	2299	1.58e-27	1.25e-28	4.23e-14
CTSK	1	149035311	149047436	11	105970	0	197702	3.82e-13	3.1e-29	5.66e-12
CTSL1	9	89530254	89536200	5	7848	0	110316	1.61e-17	2.75e-19	7.39e-14
CTSO	4	157064728	157094498	5	57516	0	299290	6.78e-14	1.85e-19	1.62e-13
CTSS	1	148969175	149004929	28	67919.5	0	265295	1.91e-28	3.57e-33	5.72e-13
CTSW	11	65403860	65407788	1	2097	2097	2097	2.99e-24	2.99e-24	2.99e-24
CUL5	11	107384618	107483676	10	223589	0	380695	2.17e-24	2.21e-26	1.37e-13
CUTA	6	33492297	33494043	3	34118	31959	151737	1.01e-15	6.34e-16	3.99e-13
CWF19L1	10	101982045	102017427	25	128238	0	194110	1.5e-31	5.03e-48	2.42e-13
CWF19L2	11	106702293	106833775	9	0	0	142441	2.59e-19	1.06e-19	5.98e-15
CXCL10	4	77161297	77163674	18	18151	0	89688	1.83e-15	7.3e-16	5.63e-13
CXCL5	4	75080224	75083286	15	19171	1122	83125	3.53e-28	1.09e-39	1.55e-17
CXCR7	2	237143119	237155731	5	24574	17636	27468	9.41e-28	8.36e-28	8.27e-27
CYB5A	18	70071508	70110201	15	22607	0	105863	1.87e-14	5.02e-26	4.34e-12
CYB5D1	17	7702038	7721124	2	342.5	0	685	1.08e-15	9.55e-16	1.2e-15
CYB5D2	17	3993299	4007738	17	34948	0	156786	9.32e-19	2.78e-20	1.02e-14
CYB5R2	11	7642902	7651397	16	11275.5	0	72977	8.26e-30	2.24e-53	1.05e-14
CYBRD1	2	172087003	172122883	9	9357	0	13542	2.94e-16	6e-28	3.39e-12
CYFIP2	5	156625669	156755184	28	0	0	0	4.43e-22	2.51e-25	7.03e-13
CYLN2	7	73341739	73458196	2	1352	376	2328	9.37e-14	9.01e-14	9.74e-14
CYP1B1	2	38148250	38156796	7	48677	12390	91071	4.44e-13	1.25e-21	3.09e-12
CYP27A1	2	219354745	219388254	43	131742	0	374207	1.16e-69	2.36e-90	1.65e-33
CYP4F3	19	15612707	15632570	9	27504	4903	64963	1.03e-19	5.02e-29	7.7e-15
CYP4V2	4	187349668	187371605	27	33290	0	76009	1.65e-20	2.27e-66	5.74e-12
CYTL1	4	5065844	5072100	2	2688.5	0	5377	7.23e-18	9.5e-23	1.45e-17
D2HGDH	2	242322690	242356904	1	0	0	0	1.61e-44	1.61e-44	1.61e-44
DAAM1	14	58725152	58907876	17	29419	0	204894	1.92e-25	8.63e-72	4.6e-16
DAB2	5	39407537	39461092	11	7422	0	16189	7.43e-22	5.97e-23	9.74e-18
DAGLA	11	61204481	61271048	1	21323	21323	21323	3.13e-15	3.13e-15	3.13e-15
DAGLB	7	6415288	6454110	9	13859	0	57051	7.81e-23	4.3e-45	2.87e-12
DAP	5	10732355	10814337	16	0	0	0	1.6e-16	3.96e-27	5.47e-14
DAPK1	9	89302616	89513363	26	0	0	0	1.18e-24	1.97e-26	1.5e-14
DARS	2	136380724	136459692	3	0	0	7002	2.56e-12	7.33e-13	3.79e-12
DBI	2	119840974	119846592	1	1227	1227	1227	7.41e-14	7.41e-14	7.41e-14
DBN1	5	176816220	176833271	7	0	0	35595	1.2e-30	7.28e-32	1.05e-28
DBNL	7	44050830	44067838	2	107714	107671	107757	6.63e-13	6.63e-13	6.63e-13
DCAKD	17	40456240	40493912	10	26429	0	104565	2.85e-17	6.6e-26	2.52e-12
DCBLD1	6	117910513	117997709	31	53108	0	120315	1.32e-39	1.21e-109	5e-12
DCLRE1B	1	114249561	114258215	4	26243	0	94437	1.43e-28	7.25e-39	7.6e-13
DCP2	5	112340332	112384566	10	20021.5	0	29617	3.54e-17	3.29e-21	4.11e-15
DCTN5	16	23560308	23588683	21	107329	0	252613	1.48e-13	2.9e-34	4.9e-12
DCXR	17	77587046	77588862	3	8477	693	9459	2.68e-56	3.98e-94	6.26e-32
DDIT4L	4	101326052	101330648	1	229760	229760	229760	4.43e-19	4.43e-19	4.43e-19
DDO	6	110819667	110847425	11	5794	0	11557	1.08e-25	1.84e-109	2.72e-16
DDR1	6	30956784	30975912	3	32731	22938	40333	2.23e-13	4.44e-14	3.51e-13
DDT	22	22643555	22652660	27	72022	0	103505	1.84e-42	6.31e-127	2.48e-12
DDX11	12	31118046	31148999	36	81316	0	195018	1.34e-22	2.14e-235	3.04e-12
DDX31	9	134458205	134535609	11	11003	0	36093	4.95e-14	1.34e-26	1.78e-13
DDX55	12	122652625	122671433	28	66473.5	0	144338	1.59e-17	1.03e-22	6.58e-13
DDX58	9	32445300	32516322	6	3028	0	19286	9.49e-13	6.81e-24	3.91e-12
DDX59	1	198859666	198905749	10	248	0	23089	1.01e-23	9.97e-44	1.42e-19
DECR2	16	391859	402487	2	39649.5	5099	74200	1.5e-15	8.57e-39	3e-15
DEF6	6	35373573	35397524	29	96982	0	277204	2.42e-16	4.67e-72	5.35e-13
DEGS1	1	222437551	222447763	21	31928	0	114580	2.07e-22	5.61e-134	1.21e-15
DENND3	8	142207902	142275077	3	3648	0	4441	7.32e-13	2.12e-13	2.76e-12
DEPDC7	11	32993986	33011702	24	16945.5	0	47125	4.03e-16	2.15e-27	1.09e-15
DET1	15	86856718	86890910	11	8819	0	56628	1.8e-12	2.86e-19	4.39e-12
DEXI	16	10930278	10943817	48	158744	3377	309438	1.9e-20	5.52e-42	3.89e-12
DFFB	1	3763705	3791853	4	6451	0	20710	9.17e-18	1.79e-29	1.52e-14
DFNA5	7	24704499	24764164	82	95732.5	0	331214	8.87e-23	1.86e-306	4.68e-12
DGCR8	22	18447814	18479395	12	12264.5	0	57084	3.79e-26	1.12e-67	4.61e-16
DGKE	17	52266552	52295922	4	0	0	5271	1.09e-16	3.95e-17	7.43e-16
DGKQ	4	942676	957344	12	67972.5	0	156455	2.96e-14	1.14e-81	2.46e-12
DGUOK	2	74007461	74039596	1	0	0	0	2.15e-13	2.15e-13	2.15e-13
DHRS1	14	23829646	23838770	12	4826	0	169988	3.8e-15	9.86e-24	9.94e-13
DHRS4	14	23492805	23508326	1	0	0	0	3.07e-12	3.07e-12	3.07e-12
DHRS4L2	14	23527867	23545457	8	43794.5	28729	62544	3.5e-50	1e-60	4.25e-29
DHRS7	14	59681255	59701900	31	62260	0	327622	2.22e-18	3.25e-22	1.08e-12
DHX32	10	127514896	127559874	15	26221	0	83197	1.55e-13	1.71e-15	5.53e-12
DHX34	19	52544386	52577795	4	0	0	0	1.22e-15	9.88e-21	9.35e-15
DHX38	16	70685116	70704311	8	6264.5	0	92658	7.9e-22	1.47e-27	1.71e-15
DHX57	2	38878382	38956525	29	29628	0	190995	4.47e-31	7.74e-54	6.85e-13
DHX58	17	37506979	37518277	2	0	0	0	1.18e-12	1.2e-14	2.35e-12
DIP2A	21	46703240	46814049	17	0	0	105709	3.18e-25	2.82e-52	2.69e-15
DIP2B	12	49185035	49428717	26	148886	0	352643	7.4e-19	5.1e-26	1.21e-12
DIRC2	3	123996597	124081451	3	35092	0	106533	6.16e-23	5.31e-23	1.9e-22
DIS3L	15	64372714	64413289	17	68196	0	191810	3.85e-17	1.5e-37	3.37e-12
DLK1	14	100262917	100271210	4	28186	13942	42152	1.34e-18	4.39e-19	3.88e-14
DLL1	6	170433223	170441622	6	115370	104248	172525	4.79e-13	9.92e-15	3.15e-12
DMN	15	97462809	97493311	15	10726	0	89071	8.23e-25	8.02e-44	3.39e-12
DNAJA4	15	76343551	76361591	11	9175	0	26957	7.29e-32	2.73e-72	5.69e-20
DNAJB12	10	73762594	73784875	1	0	0	0	4.36e-12	4.36e-12	4.36e-12
DNAJB4	1	78243224	78255581	1	21271	21271	21271	4.94e-12	4.94e-12	4.94e-12
DNAJC15	13	42495362	42581304	25	37558	0	83985	3.28e-55	6.11e-181	1.07e-12
DNASE1L1	23	153282773	153293621	13	71161	2841	78196	9.8e-21	3.08e-49	2.74e-12
DNASE1L3	3	58153394	58175438	11	0	0	108925	2.34e-22	5.84e-28	8.24e-13
DNASE2	19	12847023	12853335	3	35075	30845	35160	7.54e-22	1.76e-22	1.58e-21
DNHD1	11	6543911	6549825	10	34975	9758	62470	2.11e-14	1e-15	1.67e-12
DNTTIP1	20	43853983	43873471	45	56755	0	306863	3.02e-18	2.49e-34	3.82e-12
DOCK10	2	225338051	225615574	44	0	0	0	7.43e-39	6.17e-115	9.77e-22
DOCK7	1	62692987	62926557	36	21276	0	190471	8.18e-26	1.36e-52	3.81e-12
DOK2	8	21822336	21827151	3	66913	2997	107402	1.93e-14	6.39e-30	1.84e-12
DOM3Z	6	32045566	32048011	1	252527	252527	252527	1.65e-14	1.65e-14	1.65e-14
DOPEY1	6	83834104	83934909	10	5641	0	30548	8.13e-17	4.29e-21	1.51e-12
DPAGT1	11	118472424	118484251	3	0	0	6110	3.62e-14	1.9e-14	1.31e-12
DPEP3	16	66567068	66571953	11	112080	10543	265865	3.03e-17	2.02e-20	7.9e-14
DPH3	3	16277014	16281409	19	7752	0	60853	1.78e-23	1.1e-28	1.72e-15
DPY19L1	7	34927606	35044178	19	17592	0	265181	1.09e-19	7.33e-41	1.66e-13
DPYSL4	10	133850394	133869256	14	10393.5	0	39982	5.33e-31	7.43e-41	1.82e-27
DR1	1	93584066	93600732	24	82674	0	268359	5.96e-20	2.71e-30	4.5e-16
DSTN	20	17498599	17536652	4	61014.5	40510	78599	3.07e-24	8e-42	1.97e-23
DTNBP1	6	15631020	15771250	17	0	0	35133	1.14e-15	6.86e-28	4.46e-12
DTX2	7	75928954	75973241	6	59745	2070	87051	3.06e-13	3.37e-16	1.91e-12
DULLARD	17	7087655	7095983	3	17372	6325	28103	5.55e-25	4.3e-26	1.37e-24
DUS2L	16	66614700	66670706	38	265649	0	728746	1.62e-42	2.29e-110	1.78e-13
DUS3L	19	5736155	5742194	6	5171	0	9818	3.88e-34	1.78e-37	4.12e-23
DUSP14	17	32924064	32947707	17	31489	0	99574	1.08e-45	6.8e-73	7.62e-22
DUSP18	22	29378038	29393872	17	59420	14469	197884	1.01e-17	1.06e-75	2.77e-13
DUSP22	6	237101	296353	2	1922.5	0	3845	7.83e-14	6.01e-23	1.57e-13
DUSP28	2	241148144	241152104	1	3238	3238	3238	2.87e-16	2.87e-16	2.87e-16
DUT	15	46410913	46422862	21	35038	2773	97350	5.68e-22	1.67e-31	8.54e-15
DYNC2LI1	2	43854692	43890645	2	32979	32794	33164	1.37e-21	1.31e-22	2.6e-21
DYSF	2	71534268	71767398	25	214806	0	349706	8.49e-21	2.49e-51	4.83e-12
EBNA1BP2	1	43402440	43410518	4	2910	1404	18848	3.06e-14	2.19e-14	2.07e-13
EBP	23	48265177	48272046	4	18699.5	8780	87931	2.6e-14	6.21e-16	1.54e-13
EBPL	13	49132860	49163612	28	92795.5	0	205479	6.79e-22	2.79e-49	3.01e-13
ECE1	1	21417664	21544584	3	79482	0	305743	6.24e-20	1.26e-23	6.24e-20
ECGF1	22	49311047	49315321	4	5617	0	56169	8.43e-17	5.39e-66	2.72e-15
ECH1	19	43997908	44014337	1	15628	15628	15628	2.59e-12	2.59e-12	2.59e-12
ECHDC2	1	53134492	53159986	49	143089	16928	228038	1.88e-48	3.79e-173	1.35e-15
ECHDC3	10	11824362	11846068	20	15024	0	34931	1.01e-35	3.13e-141	3.27e-12
EDG3	9	90796182	90809745	2	53906	39608	68204	1.22e-16	1.03e-16	1.41e-16
EDG4	19	19595477	19600017	24	160852	1712	372742	2.17e-22	2e-69	1.04e-12
EEF1E1	6	8024638	8047780	20	15965	0	77521	5.79e-20	1.56e-45	1.58e-12
EEF1G	11	62083651	62106622	5	1803	0	44835	1.66e-80	7.98e-87	4.87e-50
EFEMP2	11	65390488	65396852	4	52246.5	47403	54242	3.28e-23	2.11e-23	1.36e-22
EFHB	3	19895968	19963505	13	3636	0	54333	1.24e-18	2.57e-83	2.89e-14
EGLN2	19	45996959	46006176	3	14000	0	15722	3.4e-22	4.02e-37	7e-22
EHD1	11	64376779	64403725	1	900	900	900	5.22e-12	5.22e-12	5.22e-12
EHD4	15	39978933	40052038	22	22847	0	335098	1.3e-21	3.6e-41	1.54e-12
EID1	15	46957582	46959672	13	38679	2385	152634	5.87e-23	2.05e-97	4.68e-12
EIF2B2	14	74539365	74546045	41	103165	0	244986	4.28e-57	6.81e-80	5.16e-12
EIF2S2	20	32139776	32163746	7	118943	27377	162054	1.1e-12	1.43e-13	1.61e-12
EIF4E3	3	71814570	71885465	7	0	0	26692	6.98e-20	3.94e-23	6.01e-13
EIF5	14	102870246	102881112	8	19241	3731	78031	3.69e-21	3.75e-45	1.05e-13
EIF5A	17	7151090	7156496	6	8649	2169	60108	9.11e-14	1.29e-236	4.49e-12
EIF6	20	33330139	33336008	28	164358	0	843681	5.69e-21	4.38e-24	4.06e-12
ELA1	12	50008494	50026730	18	24399.5	0	103371	4.82e-65	2.75e-203	4.37e-21
ELAC2	17	12836435	12862063	2	0	0	0	2.22e-12	1.88e-12	2.55e-12
ELL	19	18414475	18493918	11	0	0	27774	1.44e-25	7.09e-36	6.06e-16
ELMO1	7	36860486	37455036	6	0	0	0	7.07e-19	2.17e-19	3.96e-15
ELP2	18	31963885	32008605	21	0	0	40825	7.64e-81	1.09e-141	2.12e-12
ELP3	8	27999759	28104584	18	0	0	9167	3.46e-22	2.14e-32	4e-17
EML3	11	62126267	62136813	5	41653	14644	51161	3.86e-38	1.45e-39	2.47e-25
EML4	2	42249997	42413192	4	72787	61308	79152	9.23e-15	3.41e-18	1.71e-12
EMR1	19	6838582	6903102	10	0	0	5152	9.12e-34	1.06e-36	5.11e-15
EMR2	19	14704205	14750353	10	22000	0	46321	1.59e-19	6.23e-46	2.61e-12
EMR3	19	14591052	14646730	17	22853	0	51556	2.59e-19	4.8e-34	9.55e-14
EMR4	19	6908004	6946250	7	16516	4170	108292	2.56e-39	5.72e-101	3.53e-12
ENC1	5	73958991	73972273	12	10147.5	0	82596	3.84e-60	5.8e-104	2.33e-17
ENDOG	9	130620600	130624776	11	8752	0	63941	1.76e-19	3.72e-33	2.73e-15
ENG	9	129617115	129656805	2	6077.5	0	12155	1.72e-21	7.8e-30	3.45e-21
ENOSF1	18	663918	702642	20	3464.5	0	87447	2.92e-26	1.68e-63	6.86e-13
ENPP2	8	120638500	120720287	23	0	0	213071	8.65e-51	1.57e-56	3.83e-13
ENPP4	6	46205689	46222237	3	953	0	50773	5.11e-32	5.03e-34	9.6e-25
ENTPD1	10	97461526	97627013	6	0	0	0	6.69e-18	3.38e-18	2.32e-13
ENTPD4	8	23299386	23371081	23	2791	0	46625	1.91e-24	1.12e-47	4.48e-18
EPDR1	7	37926688	37958065	10	20657	0	26523	1.5e-35	9.99e-41	4.06e-16
EPHB1	3	135996944	136461995	30	0	0	0	8.63e-36	4.38e-42	2.91e-13
EPHB2	1	22909918	23114410	1	0	0	0	4.71e-20	4.71e-20	4.71e-20
EPHB3	3	185762281	185782889	3	55493	54928	56160	1.74e-18	7.52e-22	2.57e-18
EPHB4	7	100238123	100263079	12	78060.5	0	201801	8.39e-25	2.31e-65	7.66e-16
EPSTI1	13	42360123	42464377	3	7651	4644	8721	1.97e-13	1.03e-13	1.82e-12
ERCC8	5	60205415	60276648	66	78801	0	606128	7.22e-18	8.25e-92	4.45e-12
ERICH1	8	604201	671226	24	23910.5	0	83118	4.12e-21	3.61e-65	2.96e-12
ERMAP	1	43055363	43083247	15	128284	7133	373434	8.91e-17	5.53e-161	7.25e-13
ERO1L	14	52178357	52232182	15	0	0	210988	3.31e-18	2.33e-24	1.12e-13
ERP27	12	14958241	14982750	50	36025.5	0	156997	3.86e-67	1.17e-102	5.12e-12
ERV3	7	64089025	64090719	55	289899	738	966904	2.54e-35	4.52e-72	5.55e-12
ETFA	15	74295646	74390865	8	0	0	29501	2.17e-13	8.52e-15	7.62e-13
ETV7	6	36429976	36476392	3	5683	0	14170	1.59e-22	1.98e-23	8.39e-22
EVL	14	99507904	99680325	9	0	0	0	3.4e-15	7.78e-16	5.33e-12
EXOC2	6	430139	638109	30	0	0	49202	8.58e-17	5.57e-56	1.86e-12
EXOC3	5	496334	520407	2	20164.5	13541	26788	1.21e-12	1.26e-13	2.29e-12
EXOC7	17	71588682	71611451	3	31863	20146	39372	2.01e-13	4.85e-15	2.81e-13
EXOSC6	16	68838182	68843334	35	308716	717	694453	9.11e-29	1.57e-175	7.35e-13
EXOSC7	3	44992768	45027966	33	39453	0	102161	4.62e-50	3.47e-73	4.93e-12
EXOSC8	13	36472678	36481538	2	49011	23445	74577	2.6e-12	1.62e-15	5.2e-12
EXT2	11	44073675	44223555	15	12877	0	31412	3.99e-17	1.07e-26	4.73e-12
F2RL1	5	76150610	76166895	27	22167	0	126420	5.01e-31	1.21e-172	4.81e-13
F5	1	167747816	167822393	14	0	0	21564	5.73e-14	2.21e-14	1.05e-12
FADS2	11	61340325	61391401	10	12384	0	34291	3.92e-20	9e-33	2.58e-13
FAHD1	16	1817227	1830173	29	29279	0	82644	7.08e-84	4.43e-101	2.63e-17
FAIM	3	139810232	139834901	2	0	0	0	5.06e-13	1.14e-13	8.98e-13
FAM101B	17	290008	295959	7	114634	61242	181130	6.05e-15	8.12e-23	1.11e-13
FAM108C1	15	78774707	78835013	10	0	0	10682	8.59e-35	8.24e-43	8.1e-22
FAM109B	22	40800201	40805387	4	11870.5	7061	29238	2.88e-14	1.76e-14	5.98e-14
FAM110A	20	764711	774922	3	6004	2960	9124	2.22e-30	4.16e-31	4.76e-15
FAM110B	8	59069667	59224831	13	187863	129825	232994	6.21e-13	1.31e-13	4.95e-12
FAM116B	22	49092965	49100030	5	77889	60911	107768	5.43e-20	1.12e-25	2.66e-15
FAM118A	22	44083527	44116498	33	28185	0	95819	2e-18	0	3.54e-14
FAM118B	11	125586829	125637750	18	19917.5	283	71621	2.66e-21	1.83e-42	4.96e-16
FAM119B	12	56452650	56462588	72	180569	0	509678	3.07e-28	2.93e-218	1.18e-12
FAM120B	6	170457769	170556161	19	0	0	21136	1.72e-17	1.02e-27	3.93e-13
FAM124B	2	224951659	224975046	6	24178.5	0	56294	6.39e-15	1.94e-18	8.2e-14
FAM125B	9	128128949	128309140	15	0	0	6494	1.35e-18	3.03e-22	2.58e-12
FAM134B	5	16526148	16670118	8	6541	0	12697	3.2e-46	3.73e-243	1.1e-12
FAM20C	7	288052	304072	1	83345	83345	83345	2.16e-15	2.16e-15	2.16e-15
FAM26B	10	105196536	105202065	3	18257	11924	27188	2.31e-20	1.66e-20	9.55e-20
FAM26F	6	116889226	116891627	23	56894	2083	294066	3.23e-26	1.14e-51	3.37e-13
FAM36A	1	243065587	243073219	7	10558	0	16394	2.32e-20	5.75e-25	6.62e-20
FAM38A	16	87302916	87330317	2	0	0	0	5.93e-13	2.83e-21	1.19e-12
FAM3A	23	153387696	153397757	13	179162	0	260585	4.98e-20	3.3e-56	2.36e-13
FAM53A	4	1611607	1655516	7	35039	0	48521	5.98e-26	1.77e-28	1.28e-16
FAM62B	7	158216450	158315080	10	0	0	55252	9.67e-20	1.32e-20	3.22e-13
FAM70B	13	113599048	113651873	14	0	0	237553	2.04e-19	6.25e-77	6.35e-13
FAM76B	11	95141765	95162429	18	36549	0	140236	3.52e-17	5.38e-24	4.07e-12
FAM86A	16	5075236	5087782	3	12554	12451	15363	1.92e-23	7.5e-38	3.77e-17
FAM86C	11	71176190	71189921	1	16879	16879	16879	9.67e-13	9.67e-13	9.67e-13
FAM89A	1	229221558	229242608	27	48523	0	241751	1.87e-17	1.3e-190	5.03e-12
FAM98C	19	43585615	43591568	3	21767	0	43345	4.85e-13	6.11e-14	2.27e-12
FANCD2	3	10043113	10118614	19	0	0	95620	2.85e-15	1.24e-18	2.5e-12
FARS2	6	5206583	5716815	6	7992	0	13046	2.02e-12	7.78e-13	4.05e-12
FAS	10	90739206	90765521	7	0	0	4901	1.31e-21	6.39e-25	3.78e-15
FASTKD1	2	170094515	170138568	8	33840.5	0	134926	4.72e-21	1.59e-22	1.11e-12
FASTKD3	5	7912273	7922122	3	20094	0	20933	1.57e-13	1.1e-16	1.57e-13
FBN2	5	127621500	127901634	55	17152	0	185615	5.04e-69	8.84e-115	2.16e-14
FBP1	9	96405244	96441624	7	32148	0	76064	1.37e-15	6.47e-21	1.99e-13
FBXO18	10	5972200	6019562	5	0	0	15268	1.46e-15	1.38e-16	2.1e-13
FBXO28	1	222368436	222413862	34	40749.5	0	85981	7.89e-32	1.88e-78	7.08e-14
FBXO31	16	85920445	85974877	33	45907	0	138712	4.58e-17	5.33e-73	5.25e-12
FBXO34	14	54807832	54890080	16	12728	0	167230	4.06e-13	7.28e-14	1.51e-12
FCER1A	1	157526128	157544638	1	132961	132961	132961	8.26e-21	8.26e-21	8.26e-21
FCER2	19	7659663	7672997	4	9591.5	2569	14756	7.89e-14	3.89e-62	2.11e-13
FCGBP	19	45045804	45132373	6	48038	6488	113433	8.92e-24	1.25e-34	7.2e-20
FCGR1A	1	148020912	148030695	5	134880	7798	231908	1.22e-21	1.55e-31	4.38e-18
FCGR2B	1	159899575	159914575	20	50875	24044	267436	3.42e-16	4.31e-39	3.51e-13
FCHO1	19	17726920	17760371	1	20978	20978	20978	5.77e-16	5.77e-16	5.77e-16
FCHO2	5	72287655	72422104	40	171820	0	352704	1.28e-16	5.42e-49	4.6e-12
FCRL6	1	158036926	158052671	7	4373	0	8529	2.06e-22	1.27e-22	1.89e-18
FCRLB	1	159957977	159964557	34	194891	0	252518	7.56e-17	3.71e-55	9.05e-13
FDFT1	8	11697599	11734226	25	11600	0	263334	3.38e-15	2.41e-37	4.3e-12
FDX1	11	109805804	109840814	27	7382	0	266794	2.6e-28	2.94e-61	2.47e-12
FECH	18	53366535	53404988	2	1568	0	3136	1.08e-15	6.18e-26	2.15e-15
FER1L3	10	95056177	95232064	5	0	0	0	6.08e-13	2.52e-13	2.39e-12
FES	15	89228703	89240010	1	0	0	0	1.02e-12	1.02e-12	1.02e-12
FEZ2	2	36629012	36678836	36	0	0	36937	4.2e-43	3.27e-85	2.38e-12
FGD3	9	94749554	94838339	3	0	0	14562	3.11e-12	1.62e-12	3.13e-12
FGD6	12	93994656	94135371	9	0	0	27491	7.59e-15	6.99e-16	1.74e-14
FGFR1OP	6	167332806	167374055	4	0	0	0	1.46e-12	1.18e-12	2.71e-12
FHL2	2	105340601	105421392	2	44487.5	0	88975	2.6e-15	9.2e-36	5.2e-15
FHL3	1	38235031	38243821	11	190949	16790	229045	1.7e-30	6.34e-39	1.25e-12
FIG4	6	110119161	110253327	5	9661	0	14039	7.96e-14	1.03e-14	6.54e-13
FIGLA	2	70847748	70871283	4	38564.5	34343	43624	1.11e-14	1.54e-17	4.59e-13
FIS1	7	100669615	100675091	1	32236	32236	32236	4.01e-16	4.01e-16	4.01e-16
FKRP	19	51941143	51953581	4	60350	6311	76830	6.72e-20	1.01e-36	3.76e-12
FLCN	17	17056254	17081227	10	8178	0	181546	1.02e-20	4.56e-25	1.19e-12
FLNB	3	57969167	58133018	6	56224.5	22885	228483	2.14e-16	3.16e-31	2.13e-12
FLVCR1	1	211098220	211135378	17	10818	0	27199	2.5e-19	6.06e-38	4.38e-13
FLVCR2	14	75114713	75184244	17	1770	0	191868	7.4e-16	1.78e-40	1.77e-12
FLYWCH1	16	2901981	2941209	2	16935	0	33870	7.33e-15	2.25e-22	1.47e-14
FLYWCH2	16	2873215	2889359	1	0	0	0	3.43e-23	3.43e-23	3.43e-23
FMO5	1	145124462	145163569	2	146725	10879	282571	4.65e-16	7.76e-17	8.53e-16
FNBP1	9	131689287	131845267	2	0	0	0	1.71e-13	1.54e-13	1.89e-13
FNTB	14	64523260	64599122	7	0	0	71936	2.04e-115	2.76e-171	1.01e-22
FOLR3	11	71524419	71528582	16	73984.5	0	547596	3.9e-32	9.43e-164	4.59e-12
FOXD4	9	105991	108951	9	84359	14134	155157	1.03e-17	9.33e-24	4.71e-12
FOXK2	17	78070883	78155772	1	45506	45506	45506	3.41e-12	3.41e-12	3.41e-12
FOXRED1	11	125644265	125653236	25	57719	406	94671	1.18e-22	4.45e-106	5.57e-14
FOXRED2	22	35214235	35233033	14	66542.5	0	179455	1.51e-94	5.39e-146	8.99e-17
FPR1	19	56940839	56946962	4	419.5	0	2523	1.69e-47	3.45e-92	5.55e-47
FPR3	19	56990228	57021254	3	135	0	14093	9.54e-13	3.22e-14	3.77e-12
FRAT1	10	99069088	99071087	14	78819	37285	135335	5.59e-24	1.8e-25	3.27e-13
FRAT2	10	99082244	99084456	17	65497	20188	121966	5.77e-59	2.14e-61	1e-13
FRG1	4	191098968	191121350	3	0	0	0	1.78e-14	9.88e-15	4.97e-14
FRMD3	9	85047725	85343281	1	0	0	0	6.58e-14	6.58e-14	6.58e-14
FRMD4B	3	69301836	69518120	10	0	0	0	5.46e-17	6.46e-40	1.36e-13
FSCN1	7	5598980	5612811	1	64142	64142	64142	1.08e-20	1.08e-20	1.08e-20
FTH1	11	61488335	61491708	5	13670	11137	39418	4.1e-13	9.55e-24	2.68e-12
FUCA1	1	24044161	24067408	10	48357	1580	162030	1.46e-15	6.75e-42	1.03e-13
FUSIP1	1	24163881	24179408	2	2854	2818	2890	7.51e-14	4.43e-16	1.5e-13
FUT7	9	139044447	139047283	1	0	0	0	1.3e-31	1.3e-31	1.3e-31
FVT1	18	59145951	59185486	9	0	0	22525	1.58e-20	3.91e-30	2.57e-15
FXYD1	19	40321568	40325853	2	35045.5	18648	51443	3.03e-12	2.46e-12	3.6e-12
FXYD5	19	40337467	40352625	11	6407	0	33534	3.14e-31	2.72e-118	8.68e-14
FXYD6	11	117212903	117252577	2	0	0	0	4.75e-16	1.37e-38	9.49e-16
FZD1	7	90731719	90736059	17	60193	11901	114150	2.31e-15	3.28e-43	9.62e-13
FZD2	17	39990451	39992433	3	62292	56941	173187	7.06e-18	6.11e-18	1.41e-14
GAA	17	75689950	75708273	21	14612	0	71833	5.47e-28	4.2e-95	2.76e-15
GABBR1	6	29631368	29708839	7	44753	6569	103456	4e-13	1.49e-14	1.91e-12
GADD45G	9	91409748	91411283	5	52698	26564	55747	4.61e-28	2.27e-31	7.03e-14
GALC	14	87469113	87529660	27	36990	0	96349	6.71e-15	8.63e-29	1.25e-12
GALNT4	12	88437320	88442666	30	21220	2505	609039	4.35e-23	5.83e-111	3.34e-12
GALT	9	34636635	34640571	4	17246	0	59150	2.92e-25	1.36e-32	3.92e-22
GARNL1	14	35077310	35348183	13	0	0	55598	1.08e-13	6.94e-21	2.55e-12
GAS7	17	9754651	10042593	2	0	0	0	2.87e-12	1.86e-12	3.89e-12
GAS8	16	88616509	88638880	10	0	0	47459	6.75e-25	3.68e-35	6.06e-18
GATAD2B	1	152043829	152162075	5	0	0	79170	7.65e-14	3.29e-14	5.31e-12
GATC	12	119368653	119383754	7	3836	903	116090	3.04e-29	1.48e-69	1.68e-14
GATM	15	43440616	43458272	29	32339	0	130055	3.9e-32	2.92e-49	1.42e-14
GBL	16	2195451	2199416	1	17901	17901	17901	5.56e-18	5.56e-18	5.56e-18
GBP1	1	89290593	89303479	8	19707.5	0	69496	1.24e-13	7.51e-24	1.99e-12
GBP3	1	89244948	89261137	25	86539	0	212834	2.69e-35	4.44e-65	5.5e-12
GCAT	22	36533858	36543129	8	35886	0	87784	3.5e-13	2.32e-16	5.52e-13
GCC2	2	108432063	108492286	7	21623	0	175220	9.84e-16	1.25e-16	2e-13
GCN1L1	12	119049399	119116896	9	21610	0	176678	3.04e-16	9.2e-29	2.12e-12
GCNT2	6	10600442	10737586	27	0	0	26285	6.54e-22	2.81e-171	2.2e-12
GDE1	16	19420518	19440951	4	26834.5	751	33761	3.2e-23	2.17e-23	3.79e-21
GDPD5	11	74823334	74914515	4	0	0	28727	4.22e-14	1.59e-79	3.43e-12
GEMIN8	23	13934766	13967880	17	17898	0	54941	4.36e-34	1.88e-46	1.14e-14
GFM1	3	159845011	159893055	4	5773.5	0	11448	2.91e-22	1.98e-22	5.14e-22
GFOD2	16	66265938	66310720	7	148851	107915	362799	2.29e-18	3e-29	1.11e-14
GFPT1	2	69405907	69467886	47	47605	0	258415	1.81e-21	9.99e-52	3.03e-12
GFRA2	8	21593812	21702292	34	122042	21895	248800	1.23e-20	1.59e-108	5.17e-12
GGTA1	9	123257140	123302127	41	25576	0	170073	1.11e-49	1.63e-98	5.08e-13
GGTL3	20	32896184	32924322	67	239777	8132	918431	6.02e-26	2.24e-59	5.09e-12
GHRL	3	10302438	10309601	11	31591	0	72641	1.62e-15	1.15e-22	1.48e-12
GIGYF1	7	100115066	100124806	3	62643	6769	78744	4.03e-15	5.33e-22	6.61e-14
GIMAP4	7	149895391	149901973	18	42744.5	4894	176209	6.54e-19	5.89e-26	1.5e-12
GIMAP5	7	150065384	150071669	8	0	0	5956	9e-16	1.96e-18	4.24e-14
GIMAP8	7	149778895	149807413	4	0	0	466	6.43e-15	8.71e-18	2.96e-12
GINS2	16	84268782	84280089	1	4717	4717	4717	1.51e-12	1.51e-12	1.51e-12
GIPC1	19	14449572	14467944	1	37860	37860	37860	2.48e-20	2.48e-20	2.48e-20
GLA	23	100539435	100549657	7	15199	0	62057	2.33e-29	3.45e-65	3.28e-12
GLB1L	2	219809572	219818438	9	60998	52038	92168	2.11e-19	5.64e-39	3.12e-13
GLS	2	191453842	191538517	16	8973	0	34517	3.48e-14	4.79e-18	1.36e-12
GLT25D2	1	182171589	182273486	5	0	0	0	2.96e-12	1.48e-20	4.08e-12
GLTSCR2	19	52940620	52957851	3	4646	4239	16456	6.46e-15	3.77e-21	5.97e-13
GLYCTK	3	52296912	52302532	7	83216	13027	93722	1.87e-15	3.41e-19	1.99e-13
GM2A	5	150612837	150629000	6	31762	13499	60411	8.72e-15	1.49e-15	2.96e-12
GNA11	19	3045408	3072452	8	0	0	1717	3.39e-17	1.55e-38	4.33e-14
GNAI3	1	109892824	109938498	15	10492	0	196608	8.31e-28	9.01e-95	5.76e-12
GNB1L	22	18150747	18222462	11	0	0	29547	1e-17	1.97e-130	6.69e-13
GNGT2	17	44638596	44641742	1	3296	3296	3296	1.52e-15	1.52e-15	1.52e-15
GNLY	2	85774925	85779391	7	8619	338	23646	6.39e-23	3.17e-35	1.53e-19
GNMT	6	43036478	43039595	13	37189	1098	99950	1.34e-24	7.62e-69	5.51e-12
GOLGA8A	15	32458557	32487180	1	173375	173375	173375	2.59e-13	2.59e-13	2.59e-13
GOLGA8B	15	32605150	32662353	7	23807	0	57700	8.09e-23	9.65e-32	2.54e-12
GOLGB1	3	122864738	122951292	40	88790	0	258389	2.57e-33	0	4.76e-12
GOLM1	9	87830876	87904903	17	0	0	108200	1.12e-21	7.43e-38	2.19e-14
GOLPH4	3	169209925	169296363	6	3036.5	0	31057	1.44e-20	6.31e-27	3.36e-15
GPA33	1	165288706	165326492	37	6928	0	244538	2.62e-25	3.36e-61	5.4e-13
GPATCH4	1	154830908	154837894	16	43255	0	83960	1.93e-19	1.58e-28	4.08e-12
GPD1L	3	32123027	32185209	9	0	0	0	6.92e-17	7.8e-24	3.06e-12
GPM6B	23	13698983	13866758	20	0	0	0	1.06e-22	4.28e-54	7.53e-13
GPNMB	7	23252841	23281248	33	87424	0	165274	1.41e-33	1.5e-42	1.77e-14
GPR120	10	95316412	95337356	10	7275.5	0	46916	7.21e-14	2.25e-21	4.55e-12
GPR124	8	37773932	37820648	1	3297	3297	3297	5.75e-17	5.75e-17	5.75e-17
GPR137B	1	234372497	234440790	1	0	0	0	4.3e-12	4.3e-12	4.3e-12
GPR160	3	171238494	171285872	1	31873	31873	31873	6.43e-16	6.43e-16	6.43e-16
GPR180	13	94052105	94079947	16	11735	0	43007	1.92e-57	1.37e-63	3.31e-23
GPR20	8	142435767	142446547	2	18240	3927	32553	8.83e-13	1.56e-15	1.76e-12
GPR27	3	71885891	71887018	4	23207	19254	25139	1.06e-14	1.31e-24	2.4e-14
GPR34	23	41433170	41441470	32	140118	0	229023	1.54e-28	2.12e-118	4.64e-12
GPR35	2	241193521	241219348	2	920.5	658	1183	1.32e-15	1.17e-37	2.64e-15
GPR84	12	53042498	53044535	3	68999	43923	125714	2.08e-16	3.56e-24	7.45e-15
GPRC5C	17	69938647	69958314	5	100715	0	102128	8.69e-13	1.79e-175	3.56e-12
GPX7	1	52840632	52847310	42	195575	4010	581940	5.89e-23	5.21e-150	2.48e-12
GRAMD1A	19	40183086	40209213	8	2988.5	0	18829	3.54e-22	3.1e-41	1.64e-16
GRAMD4	22	45394963	45454352	11	19770	0	67846	2.29e-27	1.35e-58	4.59e-12
GRAP	17	18864716	18891061	1	291999	291999	291999	5.43e-12	5.43e-12	5.43e-12
GRB14	2	165057579	165186606	2	18575	0	37150	6.23e-15	1.15e-41	1.25e-14
GRHL1	2	10001257	10059856	2	0	0	0	3.71e-12	2.93e-12	4.5e-12
GRHPR	9	37412663	37426986	8	17571	0	358167	4.73e-31	3.89e-182	8.73e-14
GRINA	8	145136214	145139571	6	28572.5	4801	79943	7.93e-103	1.87e-135	4.24e-37
GRK4	4	2935096	3012270	12	0	0	18817	4.63e-19	6.82e-33	1.36e-12
GRPEL2	5	148705170	148714339	1	33923	33923	33923	1.14e-12	1.14e-12	1.14e-12
GRTP1	13	113026507	113066464	1	0	0	0	2.79e-14	2.79e-14	2.79e-14
GSDMDC1	8	144711635	144716375	1	16054	16054	16054	3.26e-22	3.26e-22	3.26e-22
GSN	9	123009896	123134942	40	49314	0	229591	1.64e-27	3.89e-107	2.09e-12
GSR	8	30655126	30704894	10	40226.5	0	133682	1.02e-16	2.66e-24	3.38e-12
GSTA1	6	52764374	52776616	25	30146	0	76084	1.03e-69	3.33e-99	2.98e-14
GSTA4	6	52950710	52968099	9	7179	0	36231	7.82e-22	4.23e-29	1.71e-12
GSTK1	7	142670644	142676328	4	38116.5	25155	46953	5.79e-17	6.51e-18	4.71e-16
GSTM1	1	110031965	110037890	10	55564.5	0	110957	5.69e-20	4.16e-50	3.5e-14
GSTM2	1	110012194	110053694	7	27650	0	43472	2.84e-19	1.25e-44	6.67e-13
GSTM3	1	110078077	110085183	4	12047.5	7726	15812	7.66e-15	4.12e-30	2.32e-13
GSTM4	1	110000226	110009647	22	125342	5937	311512	6.38e-14	1.33e-58	3.87e-12
GSTP1	11	67107642	67110707	3	26133	1167	50595	1.49e-12	4.66e-13	4.93e-12
GSTT1	22	22706142	22714271	26	124398	18050	166383	3.51e-104	2.63648991688733e-317	8.08e-13
GSTZ1	14	76844849	76867692	3	44109	0	52948	3.72e-17	8.98e-19	1.29e-14
GTF2F2	13	44592656	44756237	2	10727.5	0	21455	7.93e-26	4.96e-26	1.09e-25
GTF2H1	11	18300719	18345152	6	0	0	4407	2.8e-13	2.03e-13	5.09e-12
GTPBP4	10	1024349	1053688	5	16435	0	98246	1.42e-20	5.81e-22	5.73e-12
GTPBP8	3	114192490	114202910	9	34406	0	175731	2.97e-21	1.01e-57	3.98e-12
GUCA1B	6	42259001	42270672	4	9916	5194	27862	3.38e-14	1.27e-14	6.34e-14
GUF1	4	44375190	44397453	42	59228.5	7332	186077	2.05e-42	1.96e-58	9.65e-13
GVIN1	11	6694530	6697157	62	81059.5	1209	170691	6.87e-23	1.31e-37	1.14e-14
H1F0	22	36531060	36533388	11	69487	1618	167886	4.72e-17	2.26e-71	4.37e-12
H1FNT	12	47009030	47010329	22	196076	716	322832	6.43e-15	3.33e-26	4.82e-12
H2AFY2	10	71482363	71542046	3	38590	28355	57706	4.87e-16	3.31e-16	3.46e-14
H6PD	1	9217450	9253983	2	2312.5	1307	3318	3.52e-15	9.18e-19	7.03e-15
HABP4	9	98252235	98293439	7	50902	0	535162	1.18e-14	4.2e-17	4.14e-12
HADHA	2	26267009	26321098	10	50879.5	0	158242	4.62e-14	1.38e-21	5.47e-12
HAGH	16	1799109	1817196	6	33293.5	1039	88994	1.98e-15	1.7e-27	2.66e-12
HAGHL	16	716959	737296	2	5236.5	0	10473	8.51e-13	1.12e-21	1.7e-12
HAL	12	94891273	94914202	15	8100	0	48570	2.58e-23	7.31e-43	5.9e-14
HBE1	11	5246158	5483423	6	60474.5	40941	67203	1.39e-16	8.37e-19	1.57e-12
HBG1	11	5226089	5227693	21	13861	554	47263	3.46e-73	6.58e-108	6.08e-14
HBG2	11	5230996	5623595	21	13181	0	52041	5.52e-81	1.62e-116	6.61e-14
HBQ1	16	170335	171178	3	66737	62385	86832	1.08e-27	1.91e-29	4.34e-12
HBS1L	6	135323218	135417715	2	6061	4829	7293	2.25e-12	1.49e-13	4.36e-12
HCG27	6	31273516	31279723	130	147040	2574	993699	1.31e-20	1.33e-69	5.3e-12
HCLS1	3	122832937	122862405	21	177818	0	326185	7.85e-59	1.77e-76	1.14e-18
HDAC10	22	49025742	49031941	3	3857	0	72987	1.58e-19	4.86e-20	2.48e-12
HDDC2	6	125638195	125664981	42	22585.5	0	124440	5.91e-44	5.42e-145	8.88e-13
HDHD3	9	115175521	115179058	2	958	0	1916	1.03e-12	5.61e-42	2.05e-12
HEATR3	16	48657398	48697799	11	10249	0	65217	3.19e-16	1.38e-23	2.47e-12
HEATR6	17	55475344	55511074	2	11942.5	11193	12692	4.39e-19	2.15e-19	6.64e-19
HEMGN	9	99728894	99746959	2	0	0	0	6.23e-15	5.56e-15	6.9e-15
HERC2	15	26029781	26240890	5	0	0	0	1.34e-16	1.34e-16	1.55e-16
HES4	1	924208	925333	1	54947	54947	54947	2.42e-13	2.42e-13	2.42e-13
HES6	2	238811649	238813421	4	12681.5	1783	18793	1.25e-18	2.15e-19	2e-13
HEXDC	17	77969541	77993804	3	0	0	1353	2.62e-12	8.44e-13	3.2e-12
HIATL1	9	96176654	96263022	2	71133.5	34113	108154	4.73e-17	8.96e-29	9.46e-17
HIBADH	7	27531588	27669127	4	0	0	27591	1.17e-12	1.83e-14	2.5e-12
HIBCH	2	190776892	190917164	25	0	0	23212	7.24e-25	2.26e-45	1.96e-16
HIGD2A	5	175748379	175749366	5	49294	2272	213231	4.07e-61	1.73e-82	5.56e-20
HIP1	7	75001345	75206215	9	0	0	0	5.13e-20	6.51e-36	1.88e-14
HIST1H2AE	6	26325144	26325690	13	19358	17	33890	5.49e-18	1.28e-19	1.9e-13
HIST1H2BD	6	26266328	26279553	35	124843	0	292086	1.83e-14	3.47e-125	4.13e-12
HIST1H2BG	6	26324470	26324850	12	23734.5	857	69037	7.65e-17	5.31e-85	4.25e-12
HIST1H4E	6	26312817	26314243	8	83055	50262	122839	8.22e-13	7.26e-15	3.54e-12
HIST1H4H	6	26389262	26393741	11	17557	0	93500	6.64e-27	1.27e-31	2.32e-15
HIST1H4K	6	27906973	27907284	1	212872	212872	212872	8.66e-14	8.66e-14	8.66e-14
HIST2H4A	1	148070856	148077963	5	87612	25503	184640	5.19e-31	7.5e-38	1.11e-16
HK2	2	74913290	74973994	9	12933	0	21939	1.04e-12	2.18e-39	5.43e-12
HKR1	19	42517420	42547195	19	321681	20276	585781	6.91e-15	9.6e-28	3.59e-12
HLA-A	6	30017016	30021640	96	201616	568	877895	7e-17	5.36e-60	2.64e-12
HLA-B	6	31344505	31432935	6	39544	30909	80741	4.73e-13	1.38e-15	1.73e-12
HLA-DMA	6	33024368	33028863	5	12490	0	103176	1.65e-36	8.74e-39	5.52e-16
HLA-DMB	6	33010384	33016795	1	0	0	0	1.18e-13	1.18e-13	1.18e-13
HLA-DOA	6	33079937	33085367	11	20188	0	46190	5.3e-14	9.19e-23	2.39e-12
HLA-DOB	6	32888530	32892803	60	46444.5	0	418731	2.02e-24	1.45e-78	2.1e-12
HLA-DPB1	6	33151727	33167867	80	127118	0	983882	1.8e-18	3.24e-145	5.16e-12
HLA-DQA1	6	32713112	32719407	67	175491	0	968391	5.64e-33	2.55e-189	4.61e-12
HLA-DQB1	6	32735222	32754296	100	216659	3967	990501	1.75e-21	0	4.92e-12
HLA-DQB2	6	32831853	32839308	2	755	630	880	3.34e-13	8.12e-14	5.86e-13
HLA-DRA	6	32515625	32520801	7	17344	0	18469	1.69e-17	1.4e-26	3.43e-14
HLA-DRB1	6	32654513	32665591	148	210361	16447	961534	1.61e-28	3.99e-192	7.04e-13
HLA-DRB3	6	32559177	32572271	61	125154	20052	313988	5.94e-25	2.21e-48	2.83e-12
HLA-DRB4	6	32598479	32637444	88	160098	49504	887533	2.14e-20	4.82e-95	5.71e-12
HLA-DRB5	6	32593178	32606022	176	177923	35677	990461	3.42e-21	0	5.22e-12
HLA-E	6	30565288	30569955	20	95294	13741	117339	1.18e-15	4.83e-30	1.99e-12
HLA-F	6	29798531	29803862	32	154098	0	718128	2.01e-16	9.49e-24	8.52e-13
HLA-G	6	29902723	29906892	130	308941	16715	998888	7.88e-17	1.26e-69	5.17e-12
HLA-H	6	29963368	29966825	98	159880	5702	769236	3.57e-22	3.77e-63	1.34e-13
HLCS	21	37045066	37284373	3	0	0	0	6.08e-18	4.45e-18	1.29e-12
HMBOX1	8	28803830	28966706	39	47730	0	176156	8.12e-29	2.71e-73	2.32e-12
HMBS	11	118460797	118469469	16	17244	0	41594	7e-51	3.66e-59	3.71e-13
HMGN1	21	39636117	39643443	8	43538.5	21343	125623	1.73e-17	2.68e-20	2.96e-13
HNRNPC	14	20747135	20807478	3	33043	0	52156	1.98e-16	7.43e-26	6.08e-13
HNRNPL	19	44018869	44034819	1	0	0	0	4.44e-21	4.44e-21	4.44e-21
HNRPH1	5	178973786	178983276	9	55910	0	79308	5.2e-20	9.73e-33	4.26e-13
HNRPUL2	11	62236673	62251514	1	10826	10826	10826	1.31e-12	1.31e-12	1.31e-12
HOXA9	7	27168583	27175794	7	27742	0	52654	2.82e-15	1.1e-21	2.66e-14
HOXB2	17	43975020	43977392	77	282448	3002	612992	1.55e-26	2.01e-204	2.9e-12
HP	16	70646009	70652458	63	114562	18459	632366	4.2e-22	6.49e-298	3.71e-12
HPGD	4	175647958	175680213	9	54940	0	69724	9.45e-35	4.01e-47	3.57e-12
HPS1	10	100165945	100196699	1	0	0	0	2.06e-45	2.06e-45	2.06e-45
HPS5	11	18256793	18300297	11	13459	0	49262	8.24e-15	2.24e-27	3.26e-13
HPSE	4	84435494	84475330	9	0	0	0	3.16e-77	2.79e-80	2.71e-17
HRASLS3	11	63098825	63138471	19	142337	0	356747	9.06e-26	9.91e-255	5.13e-12
HRK	12	115783411	115803615	32	81200	0	179766	1.65e-43	1.44e-250	2.06e-14
HRSP12	8	99183743	99198594	1	0	0	0	1.23e-12	1.23e-12	1.23e-12
HSD17B12	11	43658719	43834736	2	0	0	0	3.03e-12	1.86e-12	4.2e-12
HSD17B13	4	88443965	88463062	13	28723	2268	155798	1.39e-25	3.55e-71	2.96e-12
HSDL2	9	114182038	114274511	31	71289	0	212274	1.04e-19	3.24e-43	9.16e-13
HSF2	6	122762494	122795810	7	46871	0	133444	1.13e-22	2.34e-32	2.47e-12
HSPA1B	6	31903667	31906010	8	108084	30789	246802	5.11e-18	2.5e-28	1.79e-13
HSPA6	1	159760660	159763305	9	28616	219	175314	1.54e-14	9.17e-29	4.34e-13
HSPB1	7	75769859	75771548	8	20018.5	1164	325814	2.18e-13	2.98e-39	2.5e-12
HSPB3	5	53787202	53787964	6	68215	1882	81391	8.27e-20	7.73e-32	5.12e-16
HSPBAP1	3	123941536	123995340	26	56894	0	150954	5.09e-30	1.23e-76	3.74e-12
HTATIP2	11	20341865	20361905	9	45187	0	129493	4.34e-14	3.13e-38	6.54e-13
HTRA1	10	124211047	124264413	4	48500.5	30895	57873	8.4e-20	1.31e-20	2.28e-12
HYAL3	3	50305266	50311903	16	190476	15559	911335	4.33e-18	4.28e-49	2.86e-14
ICAM3	19	10305455	10311344	2	7444.5	0	14889	2.02e-15	2.45e-25	4.04e-15
ICAM4	19	10258650	10260198	2	7672	4749	10595	3.5e-26	6.89e-27	6.3e-26
IDH2	15	88428220	88446712	8	4648	0	23271	6.9e-14	1.72e-27	1.81e-12
IDS	23	148368206	148394714	6	974	0	182343	2.43e-13	2.44e-15	1.16e-12
IDUA	4	970785	988316	3	87265	38125	104898	4.11e-15	1.49e-20	8.98e-15
IER3	6	30818955	30820306	18	82640	14421	647768	1.04e-14	4.79e-39	3e-12
IFI30	19	18145579	18149927	2	0	0	0	3.02e-18	2.64e-18	3.41e-18
IFITM2	11	298163	299395	2	620	113	1127	2.31e-13	1.51e-37	4.62e-13
IFITM3	11	309678	310848	2	11406	10170	12642	1.4e-25	3.5e-67	2.81e-25
IFNAR1	21	33619084	33653993	5	8300	0	23814	2.86e-18	1.23e-18	1.88e-16
IFNGR2	21	33697072	33731698	18	36099.5	0	321820	8.99e-15	1.77e-49	7.35e-13
IFT52	20	41652993	41709276	4	73539.5	903	92331	2.64e-20	1.44e-40	8e-18
IFT57	3	109362350	109423938	17	28912	3830	73999	5.94e-19	4.77e-22	4.72e-13
IFT88	13	20039208	20163572	5	0	0	7489	2.07e-12	1.12e-12	2.89e-12
IGFBP7	4	57592000	57671308	31	72053	0	196524	1.72e-19	7.02e-34	2.91e-12
IGHMBP2	11	68427895	68464645	24	31883	0	96737	1.67e-25	1.14e-41	1.06e-14
IGSF2	1	117345905	117380690	12	10326	0	53259	2.36e-43	4.67e-79	2.88e-12
IKZF1	7	50314924	50440293	15	18559	0	99910	3.53e-18	3.76e-54	1.25e-12
IL10RB	21	33560542	33591390	2	28866	0	57732	5.48e-13	4.42e-22	1.1e-12
IL11RA	9	34643932	34651883	4	21870.5	823	66447	6.23e-27	4.22e-56	1.1e-25
IL15	4	142777204	142874062	8	94.5	0	23209	1.77e-12	1.02e-13	3.11e-12
IL15RA	10	6031259	6060156	3	5728	4913	7597	9.15e-15	3.43e-15	1.02e-14
IL16	15	79276274	79393454	6	0	0	0	1.75e-58	7.92e-64	3.02e-13
IL27RA	19	14003262	14025026	1	12047	12047	12047	1.83e-12	1.83e-12	1.83e-12
IL32	16	3055314	3059669	1	0	0	0	4.43e-13	4.43e-13	4.43e-13
IL4R	16	27232752	27283600	12	2441	0	22522	4.95e-17	2.59e-28	2.72e-14
IMMP2L	7	110090346	110989583	60	0	0	197630	5.78e-39	2.03e-67	2.91e-12
IMP4	2	130816920	130820667	2	7063.5	5900	8227	7.98e-13	6.95e-18	1.6e-12
IMPA1	8	82732751	82761115	16	90179	0	197163	1.2e-19	4.09e-42	1.38e-12
IMPAD1	8	58037822	58068957	1	4421	4421	4421	1.26e-13	1.26e-13	1.26e-13
IMPDH1	7	127819568	127837272	3	108874	30096	305422	4.05e-15	6.7e-19	7.07e-15
INCENP	11	61648021	61677211	2	0	0	0	8.07e-13	7.81e-24	1.61e-12
INPP5B	1	38098956	38185316	3	82584	67725	92970	1.83e-15	2.25e-16	5.15e-15
INPP5E	9	138442896	138454077	28	27191.5	0	67248	1.93e-84	3.53e-290	4.7e-19
INTS1	7	1476439	1510772	6	0	0	19486	2.41e-45	2.29e-46	1.79e-12
INTS4	11	77267416	77383365	6	17206	0	210669	3.66e-15	9.69e-20	5.77e-12
INTS6	13	50833702	50925276	13	2316	0	50718	2.07e-16	4.84e-18	3.77e-14
INVS	9	101901332	102103247	36	363.5	0	433635	1.19e-57	1.93e-66	4.46e-15
IPO8	12	30673190	30740018	44	21644	0	120924	2.01e-51	9.31e-299	4.9e-12
IQCB1	3	122971536	123036616	13	2536	0	137508	4.77e-25	4.36e-26	6.98e-22
IQCG	3	199100346	199171271	17	0	0	80072	5.94e-16	4.68e-21	5.57e-13
IQGAP2	5	75734905	76039713	8	0	0	7146	8.13e-38	1.19e-41	2.27e-22
IRAK1BP1	6	79633908	79665039	5	39510	22798	56500	9.2e-21	1.57e-21	2.26e-20
IREB2	15	76517573	76580853	16	7317.5	0	117383	2.48e-27	7.26e-40	3.83e-12
IRF2	4	185545886	185587219	2	0	0	0	5.27e-14	3.8e-18	1.05e-13
IRF5	7	128365230	128377320	15	55208	0	169007	2.58e-171	0	1.15e-12
IRS1	2	227308182	227372719	15	642760	608112	694477	6.46e-20	1.41e-22	2.42e-12
IRX3	16	52874713	52877879	8	108754	87426	122845	2.78e-75	1.65e-108	5.44e-27
ISCU	12	107480512	107487272	5	50650	0	52509	2.42e-16	3.16e-17	3.28e-16
ITGA2	5	52320913	52426365	19	0	0	47797	7.39e-14	1.2e-27	5.51e-12
ITGA4	2	182029864	182110711	4	4673.5	0	10025	6.73e-21	2.2e-33	4.16e-13
ITGAM	16	31176008	31251714	4	2010	0	4240	1.53e-13	1.55e-20	6.91e-13
ITGAX	16	31274010	31301819	9	95446	18276	200481	5.07e-19	8.69e-30	5.16e-13
ITGB1BP1	2	9461055	9481094	5	40439	10023	133528	1.34e-15	8.92e-16	1.7e-14
ITGB2	21	45130296	45173181	2	0	0	0	2.13e-13	7.86e-14	3.47e-13
ITGB3BP	1	63679033	63761453	25	34687	0	98579	4.44e-69	7e-99	5.65e-12
ITIH4	3	52822046	52839734	71	218190	5438	582099	2.16e-24	1.33e-61	2.06e-12
ITM2A	23	78502541	78509703	10	80733	5817	213888	1.86e-15	9.47e-24	3.34e-12
ITPA	20	3138056	3152516	6	192416	0	203858	4.35e-13	7.64e-18	5.55e-12
ITPR3	6	33697139	33772324	43	18068	0	144575	7.56e-18	5.52e-49	5.24e-12
ITSN1	21	33936576	34184448	14	31349	0	244190	1.15e-29	2.51e-58	2.8e-13
IVD	15	38484978	38498355	7	24562	0	43648	1.48e-14	1.01e-15	3.13e-12
JAG1	20	10566334	10602636	1	3899	3899	3899	2.25e-12	2.25e-12	2.25e-12
JAG2	14	104679121	104706206	2	9722.5	0	19445	3.13e-18	5.24e-24	6.25e-18
JARID1C	23	53237381	53271329	1	58675	58675	58675	1.92e-25	1.92e-25	1.92e-25
JAZF1	7	27836726	28186962	14	56503.5	41889	80262	3.92e-16	1.35e-83	2.15e-13
JMJD1B	5	137716184	137800615	2	60989	20023	101955	2.75e-13	9.53e-14	4.54e-13
JMJD4	1	225985549	225989735	9	120976	17626	190707	1e-16	9.55e-24	7.71e-16
JTV1	7	6015408	6029990	1	53386	53386	53386	4.7e-12	4.7e-12	4.7e-12
JUP	17	37164382	37196476	24	85604.5	4059	256585	1.66e-57	0	6.86e-24
KBTBD11	8	1909451	1942509	1	0	0	0	1.23e-13	1.23e-13	1.23e-13
KCNAB1	3	157321095	157739621	6	0	0	3318	5.55e-25	1.37e-31	9.88e-14
KCNE1L	23	108753585	108755057	38	45603.5	8257	167243	3.38e-45	2.02e-46	4.56e-22
KCNJ2	17	65677271	65687755	8	19222.5	0	347402	4.08e-20	2.38e-21	2.96e-15
KCNK13	14	89597862	89721952	1	0	0	0	1.84e-12	1.84e-12	1.84e-12
KCNK17	6	39374756	39390214	29	13217	0	234542	5.91e-20	4.25e-171	9.55e-15
KCNMA1	10	78307361	79068133	29	0	0	0	7.87e-22	1.5e-106	1.24e-13
KCNMB1	5	169737745	169749216	10	0	0	12858	8.23e-21	3.24e-35	1.77e-14
KCNMB4	12	69046329	69111245	18	83991	0	329598	5.78e-20	1.59e-36	4.36e-12
KCNN4	19	48962525	48977249	25	89307	1251	147431	1.82e-46	7.73e-102	3.05e-12
KCTD10	12	108370843	108399538	69	71780	0	263342	4.14e-68	0	6.53e-13
KCTD12	13	76352313	76358541	1	0	0	0	4.05e-25	4.05e-25	4.05e-25
KCTD15	19	38979607	38996984	5	10553	0	16993	5.71e-14	2.06e-17	1.01e-12
KCTD5	16	2672499	2699030	2	19613	16185	23041	1.15e-12	1.84e-13	2.11e-12
KCTD9	8	25341283	25371837	6	24457	0	101608	1.88e-12	3.57e-14	5.12e-12
KDELC2	11	107848062	107874369	9	63111	14517	386081	3.73e-33	1.54e-39	1.02e-13
KDELR2	7	6467238	6490374	2	10743	0	21486	2.67e-13	3.76e-90	5.34e-13
KENAE	5	68612275	68652166	2	0	0	0	3.29e-12	1.05e-12	5.53e-12
KHK	2	27163115	27177123	28	119884	0	176789	3.03e-26	9.38e-33	2.77e-16
KIF1B	1	10193418	10364248	20	113331	0	277905	4.91e-17	2.41e-103	5.35e-12
KIF23	15	67493742	67532214	1	0	0	0	3.49e-14	3.49e-14	3.49e-14
KIR2DL1	19	59973077	60001550	5	16875	0	73313	8.44e-19	9.23e-52	1.42e-12
KIR2DL4	19	60006878	60017784	1	641	641	641	1.14e-18	1.14e-18	1.14e-18
KIR3DL3	19	59927796	59939815	1	78610	78610	78610	2.7e-12	2.7e-12	2.7e-12
KL	13	32488571	32538279	8	74639.5	56542	84258	6.71e-18	2.12e-29	2.99e-16
KLF11	2	10100427	10112414	2	21271	19648	22894	5e-13	1.65e-15	9.98e-13
KLF5	13	72530931	72549654	4	257783	256119	265972	1.33e-12	5.82e-18	3.83e-12
KLHDC4	16	86298920	86357056	10	0	0	17037	1.85e-19	9.16e-53	8.38e-13
KLHL30	2	238712102	238726327	4	2768	343	51515	1.82e-20	1.07e-32	1.99e-14
KLHL5	4	38723054	38804810	13	146262	85210	306501	6.72e-16	2.12e-54	5.76e-12
KLHL8	4	88301238	88360698	1	73813	73813	73813	4.05e-20	4.05e-20	4.05e-20
KLHL9	9	21319670	21325379	50	70013	0	173552	7.8e-53	3.52e-81	3.54e-12
KLRC1	12	10489909	10497214	9	37685	0	45375	8.69e-14	2.38e-14	3e-12
KLRC2	12	10474477	10479859	8	29229	8128	52392	2.66e-15	2.73e-16	1.29e-12
KLRG1	12	9033488	9054605	4	13853	11618	15696	5.43e-14	3.01e-14	6.56e-14
KMO	1	239762057	239825566	8	0	0	10603	1.36e-20	1.79e-27	2.99e-15
KNDC1	10	134823961	134889906	3	6683	0	8676	3.47e-16	4.75e-26	3.68e-16
KRIT1	7	91666219	91713350	16	203621	0	419885	1.27e-16	1.04e-18	8.75e-14
KRT1	12	51354787	51360458	7	8062	0	18137	3.07e-14	4.97e-15	6.11e-14
KRT10	17	36227896	36232373	6	25353.5	223	45028	1.7e-17	3.89e-19	4.85e-17
KRT5	12	51194630	51200510	15	11013	929	16019	2.73e-14	7.01e-16	9.96e-14
KRT72	12	51265640	51281559	5	30730	25489	32561	1.56e-26	1.66e-27	1.21e-25
KRT73	12	51287622	51298610	5	13679	8438	15510	1.38e-12	4.98e-13	3.41e-12
KTELC1	3	120670489	120696240	6	20252	0	64866	1.33e-13	1.7e-15	3.01e-12
KTN1	14	55116678	55221054	41	34535	0	367893	2.5e-18	4.67e-83	2.74e-12
L1TD1	1	62433084	62450586	5	0	0	2983	2.11e-13	1.53e-13	2.62e-13
L3MBTL2	22	39931259	39957220	11	28859	0	111393	3.6e-20	2.37e-22	3.95e-12
L3MBTL3	6	130381427	130504275	25	0	0	197233	1.06e-31	5.29e-52	1.08e-13
LACTB	15	61201072	61221305	29	39763	0	182227	4.37e-20	1.08e-35	3.99e-12
LACTB2	8	71712045	71743946	32	144826	0	390079	9.01e-26	3.01e-98	3.39e-12
LAIR2	19	59705825	59713707	1	140178	140178	140178	5.62e-19	5.62e-19	5.62e-19
LAMC1	1	181259218	181381350	43	0	0	157831	8.78e-172	5.43e-220	7.89e-14
LAP3	4	17188025	17218688	34	59254.5	0	120677	9.94e-67	3.15e-84	2.94e-23
LARP1	5	154072655	154177354	1	15324	15324	15324	1.46e-13	1.46e-13	1.46e-13
LARS2	3	45405072	45565332	17	0	0	18747	1.65e-16	1.9e-27	2.27e-12
LASS5	12	48809875	48847412	40	188738	0	676671	3.91e-25	2.53e-69	2.56e-13
LDHC	11	18390429	18429366	8	59807	8835	120197	2.09e-27	9.35e-55	7.24e-13
LEMD3	12	63849638	63928374	18	48895	0	134733	2.73e-24	1.31e-32	2.72e-21
LEPR	1	65658906	65875410	20	0	0	749	4.6e-22	8.3e-27	1.21e-14
LEPROT	1	65658902	65670837	1	745	745	745	4.4e-12	4.4e-12	4.4e-12
LEPROTL1	8	30072487	30085122	29	49989	0	151006	3.95e-26	6.03e-62	3.78e-16
LGALS1	22	36401559	36405753	1	10922	10922	10922	1.01e-18	1.01e-18	1.01e-18
LGALS12	11	63030132	63040815	2	2809.5	0	5619	1.75e-37	5.55e-67	3.51e-37
LGALS2	22	36296211	36306010	8	18823.5	0	84786	1.23e-16	1.14e-279	5.03e-14
LGALS8	1	234748188	234779619	16	8974.5	0	55408	3.72e-16	2.57e-48	3.73e-12
LGALS9	17	22980951	23000706	18	16303	0	104450	8.13e-40	4.48e-52	1.72e-14
LGMN	14	92239910	92284765	2	0	0	0	1.39e-13	1.51e-15	2.76e-13
LHPP	10	126140377	126292700	10	0	0	5422	4.96e-15	3.16e-27	2.34e-12
LIAS	4	39137060	39155664	8	10142	0	21245	5.06e-21	1.1e-24	2.87e-12
LIG3	17	30331651	30356201	17	94672	0	168030	1.27e-23	3.57e-66	3.08e-13
LILRA2	19	59776630	59790839	10	4124.5	306	22159	9.54e-29	1.6e-40	5.18e-20
LILRA3	19	59491666	59501764	8	8798.5	2006	30534	3.71e-90	0	7.97e-13
LILRA5	19	59510165	59516221	2	4217	3835	4599	9.62e-19	1.24e-21	1.92e-18
LILRB4	19	59865391	59873622	1	1040	1040	1040	6.18e-40	6.18e-40	6.18e-40
LILRB5	19	59446085	59452979	1	8153	8153	8153	1.78e-29	1.78e-29	1.78e-29
LIMA1	12	48855840	48963557	24	72592.5	0	542411	3.59e-16	2.64e-19	6.28e-13
LIN7B	19	54309393	54313529	1	1586	1586	1586	3.34e-16	3.34e-16	3.34e-16
LINS1	15	98926958	98959927	23	1473	0	74216	1.03e-41	2.57e-153	5.42e-12
LIPA	10	90963306	91164294	7	0	0	0	5.06e-41	5.58e-161	2.88e-17
LIPT1	2	99137850	99146043	46	115306	0	342981	4.54e-17	4.12e-47	5.49e-12
LITAF	16	11549357	11588289	16	53498.5	11870	76303	2.4e-24	6.09e-109	1.09e-16
LMBR1	7	156166332	156378663	3	37319	0	95587	7.73e-18	2.75e-19	2.22e-12
LMNA	1	154318993	154376502	7	0	0	51023	4.28e-38	2.95e-55	2.3e-13
LMO4	1	87566739	87587021	1	14934	14934	14934	1.33e-12	1.33e-12	1.33e-12
LONP1	19	5642845	5671176	3	25509	0	73401	3.79e-24	9.37e-25	2.03e-23
LONP2	16	46835712	46944908	10	0	0	41545	3.2e-14	1.38e-14	2.41e-13
LPAR1	9	112675365	112840186	50	119965	0	270706	3.38e-35	6.28e-191	5.49e-12
LPAR4	23	77896957	77899228	58	331886	4946	480255	7.26e-19	1.86e-44	3.9e-12
LPGAT1	1	209984952	210070737	3	42333	0	52479	3.52e-12	8.16e-13	5.4e-12
LPIN1	2	11781929	11884982	5	0	0	0	6.18e-21	1.52e-24	1.84e-18
LPL	8	19840870	19869050	19	67411	0	103812	1.18e-25	5.42e-47	1.34e-21
LRFN4	11	66381549	66398656	12	36472	3174	289665	3.11e-17	4.52e-25	7.12e-13
LRP3	19	38377330	38390383	18	46731.5	0	108123	3.95e-18	1.98e-32	4.97e-12
LRRC14	8	145714199	145721365	5	51890	0	130776	2.95e-29	3.56e-33	2.39e-21
LRRC16	6	25387285	25728737	3	0	0	0	1.1e-13	5.32e-14	1.32e-13
LRRC20	10	71728735	71812388	17	0	0	14448	7.87e-49	7.46e-99	9.69e-13
LRRC23	12	6884213	6893666	8	4713	0	48758	2.08e-28	1.24e-30	1.28e-23
LRRC25	19	18362955	18369415	4	1686.5	125	52717	1.47e-22	3.61e-66	4.14e-17
LRRC28	15	97609175	97744019	9	0	0	136956	2.2e-13	5.62e-30	5.69e-12
LRRC33	3	197851046	197873269	2	28506	19212	37800	3.52e-15	7.67e-20	7.04e-15
LRRC37A4	17	40947799	40951801	156	319468	21790	756848	0	0	3.02e-12
LRRC57	15	40622014	40628292	21	196219	19591	374471	6.24e-29	7.42e-46	9.16e-13
LRRC6	8	133653631	133756995	79	118076	0	284598	2.97e-29	2.84e-171	1.12e-12
LRRC61	7	149651346	149666171	8	4801.5	0	16967	2.25e-14	4.76e-16	1.6e-12
LRRC8C	1	89871242	89953300	20	16042	0	99630	8.77e-21	1.82e-31	2.53e-14
LRRC8D	1	90059192	90174147	9	21451	6262	34608	3.02e-15	3.9e-23	4.59e-13
LRRK1	15	99276983	99427838	7	0	0	21	4.29e-20	1.03e-34	3.83e-15
LRWD1	7	101892395	101900613	1	3226	3226	3226	8.91e-29	8.91e-29	8.91e-29
LSG1	3	195842814	195874209	2	4755	0	9510	8.66e-13	2.68e-14	1.7e-12
LSM1	8	38140018	38153183	12	129820	0	264621	1.1e-32	3.08e-38	1.99e-22
LSM8	7	117611322	117620114	59	156636	0	492736	4.57e-64	1.47e-98	5.23e-13
LSP1	11	1830776	1870069	3	0	0	0	1.76e-16	5.26e-67	1.26e-14
LSS	21	46432793	46473119	19	76011	0	305528	7.71e-18	7.15e-34	5.59e-12
LST1	6	31661935	31664665	7	41236	17732	88853	8.32e-16	3.39e-32	2.68e-12
LTA4H	12	94918742	94953496	13	4057	0	21490	4.21e-19	3.64e-44	4.88e-13
LTB4DH	9	113365073	113401532	2	7812.5	0	15625	2.38e-13	2.27e-13	2.5e-13
LTBP4	19	45790911	45827565	4	4405.5	0	14208	3.06e-22	6.3e-25	2.37e-18
LXN	3	159866900	159873176	36	45742	0	208649	8.43e-24	4.92e-89	7.91e-13
LY86	6	6533340	6600215	9	19579	0	32221	1.08e-22	7e-39	4.94e-12
LY96	8	75066141	75103859	8	7266	0	57954	8.57e-25	9.1e-41	2.06e-12
LYAR	4	4320340	4342774	1	0	0	0	1.22e-12	1.22e-12	1.22e-12
LYCAT	2	30523613	30720594	26	0	0	91300	8.74e-24	2.54e-59	5.55e-12
LYG1	2	99267134	99287637	13	74960	0	327231	4.15e-21	9.19e-25	3.61e-12
LYPD2	8	143828581	143830933	9	45920	3288	67621	4.57e-17	2.33e-29	5.57e-15
LYRM1	16	20819927	20843827	21	53497	0	193089	9.71e-18	3.33e-27	7.08e-13
LYRM4	6	5053653	5206167	15	0	0	6131	2.64e-29	1.97e-36	1.47e-13
LYRM5	12	25239417	25249215	2	106172	105555	106790	2.88e-13	1.87e-16	5.75e-13
LYSMD4	15	98085133	98091149	19	32704	1121	176167	8.72e-24	2.45e-49	4.96e-12
LYZ	12	68028401	68034280	41	60721	0	122398	4.53e-41	8.63e-216	5.15e-12
LZTR1	22	19666558	19683325	1	13722	13722	13722	3.1e-18	3.1e-18	3.1e-18
MAD1L1	7	1821956	2239404	12	0	0	13539	6.25e-16	2.01e-26	1.77e-12
MAD2L1BP	6	43708667	43716664	3	71776	0	72248	7.59e-57	3.98e-66	3.88e-41
MAF	16	78185729	78192112	13	118319	101928	323467	3.06e-16	1.63e-54	8.61e-13
MAGEF1	3	185911380	185912303	3	13077	12677	21689	2.29e-13	2.66e-14	3.24e-12
MAK	6	10870942	10946714	15	17373	0	85515	1.59e-29	5.55e-111	4.67e-12
MALL	2	110198738	110231432	1	137417	137417	137417	1.49e-12	1.49e-12	1.49e-12
MAN2B1	19	12618322	12638828	1	0	0	0	2.1e-13	2.1e-13	2.1e-13
MAN2B2	4	6627803	6675089	1	0	0	0	4.04e-20	4.04e-20	4.04e-20
MAN2C1	15	73435186	73447994	10	41451	4374	275759	6.51e-22	4.33e-82	3.45e-15
MANBA	4	103771691	103901196	73	71305	0	489326	4.88e-42	2.49e-121	1.18e-13
MANBAL	20	35351465	35379077	1	0	0	0	4.3e-15	4.3e-15	4.3e-15
MANEA	6	96132134	96164047	34	29936.5	0	177678	8.53e-25	3.16e-108	1.24e-12
MAOA	23	43400353	43491011	59	110753	0	449685	2.45e-34	9.5e-133	4.34e-13
MAP1LC3A	20	32598353	32611810	20	155548	2328	428840	4.88e-22	1.3e-23	5.58e-12
MAP2K5	15	65622075	65886506	10	12988.5	0	223955	2.78e-14	6.5e-24	3.07e-12
MAP3K11	11	65121802	65138296	2	27.5	0	55	2.89e-16	2.6e-16	3.19e-16
MAP3K2	2	127772776	127862511	25	66335	0	161550	3.92e-18	5.83e-46	2.51e-12
MAP3K8	10	30762872	30790768	2	43739.5	39599	47880	6.03e-20	4.03e-20	8.03e-20
MAP6D1	3	185016364	185026059	18	31396	0	203901	4e-25	1.45e-27	4.94e-13
MAPK13	6	36206240	36215820	1	2059	2059	2059	1.02e-17	1.02e-17	1.02e-17
MAPK3	16	30032928	30042131	18	129916	20110	197312	1.56e-36	1.75e-51	7.92e-19
MAPK9	5	179595388	179640218	8	0	0	17457	3.47e-13	3.34e-14	1.3e-12
MAPKAPK3	3	50629605	50661723	29	164381	0	464964	1.69e-13	1.47e-16	4.76e-12
MAPKAPK5	12	110764662	110815610	20	429806	0	685326	4.57e-16	8.47e-19	4.7e-14
MAPKBP1	15	39853974	39906644	7	19104	0	116527	7.82e-14	8.81e-15	3.85e-12
MARCH1	4	164667738	164994733	19	0	0	55171	2.66e-30	1.35e-63	5.57e-12
MARCH5	10	94040900	94103701	13	212675	0	450440	7.82e-15	6.86e-17	5.29e-12
MARCH6	5	10406828	10488491	16	7754	0	46234	5.42e-16	2.43e-20	1.24e-12
MARCO	2	119416215	119468706	20	844	0	59304	2.46e-37	6.1e-79	2.1e-14
MARK3	14	102921524	103039917	13	0	0	57393	4.18e-31	4.12e-33	2.24e-12
MASTL	10	27484298	27515854	47	93884	0	222660	3.16e-29	1.57e-136	3.06e-14
MAX	14	64542645	64638980	11	0	0	31754	9.9e-19	1.47e-19	1.16e-12
MBP	18	72819771	72973788	1	5168	5168	5168	8.21e-13	8.21e-13	8.21e-13
MBTPS1	16	82644872	82708018	20	9526	0	82831	5.99e-18	7.89e-33	2.68e-12
MC1R	16	88512527	88514886	11	86700	5175	177793	3.87e-49	3.06e-59	2.76e-17
MCFD2	2	46982517	47022498	3	0	0	11615	5.82e-14	2.82e-14	6.74e-13
MCM6	2	136313674	136350481	46	175726	0	834775	2.43e-20	3.48e-43	4.02e-12
MCOLN2	1	85163855	85235384	28	471	0	91181	8.4e-33	4.75e-56	1.21e-13
MCTP1	5	94068957	94646035	10	5539.5	0	96055	9.31e-21	2.57e-34	1.12e-13
MDC1	6	30775564	30793437	2	82618	39503	125733	1.06e-12	7e-13	1.42e-12
MDM1	12	66974613	67012379	8	3601	0	18339	3.1e-21	5.24e-22	1.65e-12
MDM4	1	202752134	202862753	9	0	0	28175	2.34e-12	1.14e-13	3.26e-12
ME3	11	85829798	86061075	1	0	0	0	1.52e-12	1.52e-12	1.52e-12
MECP2	23	152940218	153016406	3	0	0	12843	5.87e-13	1.39e-13	8.09e-13
MED10	5	6425040	6431639	5	9102	1825	29055	1.8e-18	1.79e-25	2.86e-12
MED16	19	818964	844218	3	0	0	0	9.55e-49	9.93e-50	1.2e-34
MED19	11	57227765	57236249	8	57719	950	177740	6.92e-15	7.93e-31	1.18e-12
MED22	9	135197577	135204793	10	13527	7518	89525	5.81e-57	1.84e-68	4.93e-26
MED29	19	44573803	44583041	2	0	0	0	1.58e-17	1.03e-17	2.13e-17
MED4	13	47548093	47567268	31	42411	0	257022	1.26e-73	2.01e-275	5.68e-15
MEFV	16	3232029	3246628	8	11951.5	0	32205	1.06e-30	1.85e-82	4.66e-16
MEG3	14	100362216	100397098	23	193099	113241	263260	1.4e-17	4.38e-56	2.73e-12
MEGF9	9	122402912	122516457	13	2064	0	16403	1.3e-24	5.22e-29	5.71e-13
MEI1	22	40425449	40525406	38	207062	0	557914	7.71e-31	3.68e-40	4.3e-12
MERTK	2	112372662	112503415	57	3502	0	552775	2.15e-23	5.39e-77	2.93e-12
MESDC1	15	79081028	79083400	5	16656	1075	72202	2.77e-27	1.74e-27	3.59e-25
MESP1	15	88094111	88095547	1	26496	26496	26496	3.79e-12	3.79e-12	3.79e-12
METT11D1	14	20527805	20535032	3	4592	1873	6420	2.04e-19	3.03e-23	4.13e-17
METTL5	2	170374837	170389681	1	4175	4175	4175	4.6e-22	4.6e-22	4.6e-22
MFAP5	12	8689807	8706700	1	0	0	0	1.18e-13	1.18e-13	1.18e-13
MFGE8	15	87242920	87257614	16	35545.5	0	92916	3.72e-54	3.16e-135	5.09e-16
MFN2	1	11962956	11996154	18	15179.5	0	105527	4.29e-45	1.4e-98	3.93e-21
MFSD7	4	665614	673127	1	9402	9402	9402	3.63e-12	3.63e-12	3.63e-12
MGAT4A	2	98602001	98714021	6	0	0	28211	1.27e-16	6.94e-20	4.64e-16
MGMT	10	131155510	131455356	44	0	0	15450	7.28e-73	8.69e-107	4.09e-12
MGST2	4	140806372	140844857	1	0	0	0	4.32e-13	4.32e-13	4.32e-13
MGST3	1	163867074	163897357	15	50441	0	133910	8.42e-18	5.2e-49	3.02e-12
MICA	6	31500463	31516090	27	56484	6465	812465	1.75e-17	1.19e-68	3.62e-12
MICALCL	11	12265023	12337267	8	1717	0	16841	1.59e-29	1.65e-39	5.72e-27
MICB	6	31573842	31586880	8	98535	5616	920384	8.54e-20	1.9e-28	4.81e-14
MIF	22	22566565	22567409	22	16675	1367	168083	4.7e-30	5.25e-53	9.61e-15
MIF4GD	17	70773908	70778898	2	60922.5	14203	107642	4.65e-13	1.31e-15	9.28e-13
MIZF	11	118497498	118510974	11	19155	0	101963	9.47e-31	3.68e-40	1.16e-24
MKI67IP	2	122201027	122210959	4	0	0	359631	3.45e-18	5.32e-24	2.08e-17
MKKS	20	10333839	10362866	1	17900	17900	17900	1.44e-13	1.44e-13	1.44e-13
MKNK1	1	46795677	46842497	3	0	0	0	7.86e-19	2.74e-20	1.14e-18
MKRN2	3	12573594	12600205	9	1311	0	82571	2.01e-19	1.65e-32	3.85e-12
MLF1IP	4	185852232	185892280	4	0	0	43681	1.02e-13	7.34e-14	5.6e-12
MLH3	14	74550220	74587988	35	64467	0	183636	7.06e-41	3.88e-54	3.78e-12
MMEL1	1	2511941	2554289	12	56103.5	0	190083	2.22e-23	2.49e-54	3.55e-14
MMP23B	1	1557421	1559893	1	93798	93798	93798	8.17e-15	8.17e-15	8.17e-15
MMP25	16	3036683	3050728	1	476	476	476	4.68e-18	4.68e-18	4.68e-18
MOGAT1	2	223244749	223282860	6	74033	33135	120723	3.27e-23	4.15e-24	2.42e-21
MON1A	3	49921312	49942261	3	72046	27557	190638	3.03e-15	2.3e-15	6.07e-15
MON1B	16	75782337	75791042	21	27949	0	149552	1.07e-16	1.08e-21	5.67e-12
MORC2	22	29652600	29694187	12	7130	0	71758	8.29e-16	8.51e-19	8.11e-13
MOSPD2	23	14801484	14849377	36	77358	0	291991	2.69e-21	9.35e-69	3.12e-12
MOSPD3	7	100047661	100050932	3	11339	1491	80643	4.28e-29	3.13e-39	3.17e-21
MPHOSPH6	16	80739268	80761330	16	714.5	0	15814	9.08e-15	1.7e-25	7.11e-13
MPHOSPH9	12	122203033	122272394	10	5049	0	114930	4.55e-14	3.04e-16	1.62e-12
MPO	17	53702216	53713295	13	46053	588	399288	2.18e-20	1.08e-37	2.83e-12
MPPE1	18	11873470	11898641	4	0	0	0	1.2e-15	3.81e-71	1.15e-14
MPZL1	1	165957826	166026682	1	0	0	0	5.04e-12	5.04e-12	5.04e-12
MPZL2	11	117629347	117640219	35	29216	0	62370	3.54e-29	5.85e-95	4.41e-14
MR1	1	179269762	179292310	1	3046	3046	3046	3.04e-12	3.04e-12	3.04e-12
MRE11A	11	93790123	93866688	5	0	0	26537	7.95e-15	3.16e-17	4.52e-13
MRPL14	6	44189353	44203169	6	4307	0	23720	3.35e-28	1.45e-28	3.81e-13
MRPL15	8	55210334	55223009	7	21040	2981	154793	9.78e-13	6.56e-13	2.71e-12
MRPL18	6	160131488	160139450	3	22607	7371	139887	2.03e-16	1.69e-17	1.17e-12
MRPL19	2	75727417	75751387	3	0	0	9093	3.08e-12	2.04e-12	4.83e-12
MRPL2	6	43129745	43135220	2	131000	116812	145188	3.12e-13	1.63e-16	6.24e-13
MRPL21	11	68415323	68427879	31	45820	0	133503	2.92e-40	8.7e-103	8.11e-15
MRPL32	7	42938464	42943976	4	11652	0	29208	6.03e-19	9.81e-20	6.1e-18
MRPL34	19	17277477	17278652	4	19075	4078	38571	9.4e-15	4.53e-32	1.43e-13
MRPL36	5	1851499	1852946	10	17279.5	256	38437	6.95e-20	6.23e-44	2.06e-16
MRPL39	21	25879839	25901672	22	38213	0	67900	1.04e-20	1.41e-28	1.81e-12
MRPL42	12	92385401	92420568	15	20320	0	151731	1.85e-14	1.06e-35	3.88e-12
MRPL43	10	102727569	102737262	9	70301	8507	90398	8.58e-16	8.49e-21	3.62e-13
MRPL51	12	6471579	6472718	9	11699	1460	30352	2.91e-30	2.3e-32	2.63e-12
MRPL52	14	22368936	22374079	2	714.5	0	1429	8.4e-33	5.37e-47	1.68e-32
MRPL53	2	74552621	74553435	7	46395	8735	77076	2.41e-18	6.75e-21	3.33e-12
MRPL54	19	3713665	3718562	3	546	167	2272	3.85e-21	6.7e-62	1.55e-19
MRPS10	6	42282517	42293581	20	12776	0	42800	1.79e-41	2.64e-139	4.04e-15
MRPS25	3	15065024	15081820	7	31064	0	82306	7.78e-19	1.75e-23	3.64e-12
MRPS6	21	34367687	34437198	1	50356	50356	50356	2.5e-13	2.5e-13	2.5e-13
MRPS7	17	70769385	70774049	17	81473	0	199476	1.29e-21	3.06e-55	5.22e-12
MRPS9	2	105020938	105082849	23	14569	0	87552	6.3e-16	2.41e-31	4.22e-12
MRS2	6	24511132	24533795	6	80685	0	112049	5.47e-17	1.04e-25	5.94e-14
MRVI1	11	10551214	10630360	20	18354	0	71119	7.61e-22	1.59e-54	1.49e-13
MS4A14	11	59920063	59941805	18	10940	0	49003	1.03e-40	3.54e-52	4.29e-20
MS4A4A	11	59804650	59833017	26	93144	17617	210977	3.72e-17	5.74e-20	4.55e-12
MSH2	2	47483767	47593877	1	0	0	0	2.46e-13	2.46e-13	2.46e-13
MSH5	6	31815753	31838432	1	0	0	0	5.64e-12	5.64e-12	5.64e-12
MSH6	2	47863725	47887588	2	0	0	0	8.23e-20	3.1e-20	1.34e-19
MSLN	16	752638	758866	1	21513	21513	21513	9.17e-18	9.17e-18	9.17e-18
MSR1	8	16009758	16094671	26	412948	0	472629	2.09e-16	3.97e-30	5.21e-12
MT1E	16	55217086	55218523	6	21378	13089	71103	2.14e-16	3.19e-33	8.04e-13
MT1H	16	55261227	55262542	2	17506.5	6145	28868	1.97e-24	5.36e-25	3.41e-24
MTAP	9	21792635	22019516	52	44775.5	0	119876	3.48e-33	5.22e-38	3.9e-15
MTFR1	8	66719528	66785339	15	82575	0	325409	2.35e-15	1.03e-33	3.11e-12
MTG1	10	135057611	135084164	3	0	0	0	1.32e-16	1.27e-17	1.14e-13
MTHFD2	2	74279198	74295933	4	35562.5	0	56539	9.17e-17	7.76e-19	7.54e-13
MTHFR	1	11768367	11788702	23	22269	0	142909	3.67e-19	2.66e-84	5.49e-12
MTHFS	15	77924375	77976425	29	1191	0	64500	3.47e-20	9.21e-56	4.01e-12
MTHFSD	16	85121284	85157509	7	24855	0	42293	4.91e-14	1.07e-36	5.1e-12
MTL5	11	68231484	68275564	32	60271.5	0	297200	3.36e-18	2.44e-85	5.03e-12
MTMR10	15	29020705	29071099	31	20729	0	302913	3.87e-46	1.1e-82	3.06e-14
MTMR15	15	28983399	29022600	25	60318	0	265607	3.52e-36	1.6e-53	5.33e-12
MTMR3	22	28609158	28756855	5	0	0	7268	3.43e-19	2.87e-20	1.61e-18
MTO1	6	74228190	74267882	2	10093	4063	16123	1.08e-12	5.38e-13	1.62e-12
MTRR	5	7922217	7954233	45	51575	0	161515	2.1e-21	1.18e-138	3.91e-13
MTSS1	8	125632212	125809911	4	37801	34248	59165	1.96e-12	7.3e-18	4.04e-12
MUC20	3	196933424	196950210	10	68059.5	14155	243849	1.23e-16	6.69e-60	1.88e-13
MUM1	19	1300175	1329427	2	0	0	0	4.56e-13	6.04e-16	9.11e-13
MUT	6	49506958	49538990	38	51034.5	0	481716	5.1e-36	1.31e-113	2.14e-12
MUTYH	1	45567501	45578729	21	51034	0	215488	3.99e-15	4.28e-22	3.95e-12
MX1	21	41714312	41753011	3	0	0	0	1.19e-17	1.81e-30	2.84e-14
MXI1	10	111957353	112037113	11	519	0	25379	7.05e-14	3.27e-23	2.84e-12
MXRA7	17	72183404	72218682	12	6089	0	146281	6.07e-15	4.5e-44	2.79e-12
MYBPC3	11	47309533	47330829	36	179876	0	788052	1.63e-26	1.39e-76	3.78e-12
MYBPH	1	201403562	201411565	8	37278	28431	55814	1.41e-17	5.24e-18	2.8e-12
MYH3	17	10472568	10500192	2	27319.5	22533	32106	6.28e-13	2.87e-13	9.69e-13
MYL4	17	42641427	42656044	17	246311	0	296540	7.09e-18	3.01e-127	5.77e-12
MYO10	5	16715019	16936722	2	43053.5	40121	45986	2.19e-12	9.91e-15	4.36e-12
MYO19	17	31925601	31965376	9	53330	0	91471	1.43e-19	1.21e-36	2.84e-12
MYO1D	17	27843741	28228015	23	0	0	113796	1.87e-17	4.18e-74	3.31e-14
MYO1G	7	44968786	44985193	4	3192	0	123117	1.58e-18	2.93e-30	4.76e-18
MYO7A	11	76516958	76603932	3	0	0	0	1.59e-20	1.86e-21	2.68e-13
MYOM2	8	1980565	2080779	31	9221	0	49084	6.8e-27	7.41e-98	6.31e-15
N4BP1	16	47130140	47201621	46	53807	0	215412	1.13e-22	5.21e-83	1.22e-12
NAGA	22	40784331	40796792	3	19877	15656	86548	3.58e-12	7.62e-14	5.07e-12
NAGK	2	71148955	71159279	25	18274	0	76724	6.04e-26	8.53e-92	3.22e-13
NAGPA	16	5014848	5023937	1	0	0	0	7.5e-17	7.5e-17	7.5e-17
NANOS1	10	120779262	120780977	2	66377	49674	83080	6.19e-13	5.55e-15	1.23e-12
NANP	20	25541575	25552621	84	302395	0	627607	5.52e-27	1.24e-150	5.23e-12
NAPB	20	23303166	23350081	8	2567.5	0	80053	2.03e-14	1.37e-34	7.04e-14
NAPRT1	8	144728101	144731651	13	23426	3791	117579	3.03e-21	2.86e-173	1.18e-13
NAPSA	19	55553547	55560743	12	14821	5786	104144	1.7e-67	1.28e-202	1.11e-13
NAPSB	19	55528871	55539830	14	35734	2516	125057	1.41e-35	5.16e-245	5.77e-12
NARF	17	78009349	78039430	4	2963.5	146	21530	1.7e-15	2.24e-16	3.14e-13
NARG2	15	58499100	58558636	9	0	0	34841	1.81e-15	1.13e-16	7.18e-14
NARS2	11	77824895	77963474	38	0	0	88526	6.4e-19	1.42e-38	4.61e-12
NAV1	1	199859224	200062720	10	77428.5	0	94632	3.93e-18	2.8e-26	3.02e-13
NBN	8	91014740	91066075	3	0	0	0	2.69e-15	1.12e-15	1.47e-12
NBPF9	1	144001129	144081660	5	162872	11821	184147	8e-18	3.11e-36	5.4e-12
NCAPD2	12	6473529	6511381	8	4065.5	0	32302	1.28e-15	5.79e-16	5.82e-15
NCAPG2	7	158116764	158190281	2	0	0	0	3.37e-13	3.15e-13	3.59e-13
NCF1	7	73826245	73841594	2	79055.5	56295	101816	9.72e-15	5.91e-15	1.35e-14
NCF1C	7	74210381	74225784	2	463192	440431	485952	2.4e-13	1.57e-13	3.23e-13
NCF4	22	35586976	35604005	4	0	0	9179	6.63e-18	2.25e-28	1.68e-15
NCKIPSD	3	48676368	48698338	28	355972	3778	877921	2.47e-24	8.92e-43	3.16e-12
NCL	2	232027706	232037449	1	6494	6494	6494	5.47e-23	5.47e-23	5.47e-23
NCOA7	6	126144000	126293950	1	0	0	0	2.78e-14	2.78e-14	2.78e-14
NDN	15	21481916	21483570	4	9416	1729	17188	4.58e-32	1.42e-60	1.65e-22
NDRG1	8	134318596	134378680	22	0	0	50844	1.84e-17	8.19e-43	2.26e-12
NDST1	5	149880623	149917966	3	28659	16006	28946	6.41e-26	4.54e-26	1.28e-21
NDST2	10	75231675	75241348	2	36290	35670	36910	2.36e-13	8.7e-14	3.86e-13
NDUFA10	2	240548829	240613471	21	35	0	48509	5.81e-21	9.38e-46	6.5e-13
NDUFA12	12	93889240	93921642	7	7147	0	172656	3.7e-19	2.81e-23	2.86e-13
NDUFA3	19	59282233	59303652	1	0	0	0	1.38e-12	1.38e-12	1.38e-12
NDUFAF2	5	60276791	60484609	34	24492	0	438365	2.28e-26	9.4e-51	1.33e-12
NDUFB1	14	91652223	91657906	13	10168	66	155344	4.32e-23	2.61e-58	2.02e-14
NDUFB2	7	140042950	140052911	1	0	0	0	6.96e-13	6.96e-13	6.96e-13
NDUFS1	2	206696080	206732432	2	1054	0	2108	1.08e-12	1.06e-12	1.1e-12
NDUFS4	5	52892242	53014922	5	0	0	66276	4.55e-13	1.62e-17	1.29e-12
NDUFS5	1	39264593	39272873	1	6875	6875	6875	1.98e-14	1.98e-14	1.98e-14
NDUFS8	11	67554670	67560686	2	9884	0	19768	1.21e-26	2.19e-28	2.41e-26
NDUFV3	21	43186447	43202841	9	40215	0	102592	1.01e-25	3.55e-80	5.52e-20
NEBL	10	21110098	21502768	8	59926	17123	85704	1.49e-30	8.03e-74	1.71e-21
NECAP2	1	16639806	16659159	4	10666.5	8345	17769	5.12e-17	1.44e-37	2.13e-16
NEDD1	12	95825147	95871259	4	8437.5	0	18958	9.1e-15	8.16e-15	1.23e-13
NEDD4L	18	53862778	54216369	8	5233.5	0	10475	4.89e-14	3.94e-14	3.99e-13
NEDD9	6	11291520	11341677	2	2046.5	0	4093	2.97e-19	2.87e-19	3.07e-19
NEFH	22	28206219	28217275	8	56103	0	200982	2.73e-21	2.78e-33	3.46e-13
NEK6	9	126059706	126155407	14	9501	0	43539	8.46e-39	4.5e-93	4.7e-16
NELF	9	139461843	139473592	2	28965.5	28934	28997	4.13e-14	1.69e-19	8.27e-14
NFE2L3	7	26158385	26192430	16	63290	0	155282	3.64e-19	9.39e-220	5.7e-13
NFIB	9	14071847	14388630	7	0	0	0	2.47e-16	3.6e-24	1.1e-13
NFKBIZ	3	103029527	103062552	1	7931	7931	7931	1.25e-13	1.25e-13	1.25e-13
NFXL1	4	47544017	47611390	67	110348	0	319901	1.12e-27	2.44e-289	3.1e-12
NICN1	3	49434770	49441761	38	264724	0	972718	1.1e-30	1.4e-55	4.59e-17
NINJ1	9	94923601	94936391	5	10895	3528	14054	2.3e-28	3.23e-39	4.03e-17
NINJ2	12	543724	643016	5	0	0	0	3.11e-19	5.77e-49	3.36e-12
NIP7	16	67931047	67934510	12	63738	5550	162885	4.29e-20	3.79e-24	6.69e-13
NIPA1	15	20594720	20637877	2	0	0	0	1.2e-20	1.44e-21	2.26e-20
NIPA2	15	20556790	20585849	3	11467	0	15004	6.77e-14	2.59e-16	1.3e-12
NIPSNAP1	22	28280800	28307244	1	70647	70647	70647	1.99e-12	1.99e-12	1.99e-12
NIPSNAP3A	9	106549786	106562226	30	56852.5	0	183915	9.56e-22	1.17e-41	3.99e-15
NIT2	3	101536253	101556881	6	5006	0	100531	5.55e-16	6.28e-33	2.05e-14
NKTR	3	42617151	42665236	4	4444	0	13386	3.83e-14	6.07e-15	4.25e-12
NLN	5	65053834	65155143	2	0	0	0	2.1e-12	4.4e-15	4.19e-12
NLRP2	19	60169579	60204313	21	22933	0	59739	1.2e-18	1.53e-58	2.82e-12
NLRP3	1	245646098	245679027	7	0	0	2213	2.96e-21	4.12e-41	2.66e-13
NMB	15	82999364	83002806	25	127756	0	485839	2.48e-18	7.51e-30	2.97e-12
NME1	17	46585919	46594449	18	70697.5	0	191314	1.17e-20	2.18e-58	1.52e-13
NME1-NME2	17	46585919	46604104	4	1657	0	11473	1.16e-14	1.63e-15	4.89e-12
NME4	16	386726	390754	17	70943	0	97504	6.47e-34	1.27e-200	5.63e-13
NME7	1	167368399	167603810	38	0	0	66517	8.92e-22	2.57e-27	1.49e-12
NMNAT3	3	140761717	140879549	24	0	0	88638	1.2e-39	1.55e-178	4.21e-12
NMRAL1	16	4451697	4464897	17	28296	0	124824	2.02e-23	5.03e-31	1.66e-13
NNT	5	43638582	43743264	18	98058	0	219323	4.55e-16	1.26e-21	5.07e-12
NOD2	16	49288551	49324488	15	6261	0	74808	7.63e-23	1.27e-47	5.44e-14
NOLA3	15	32421217	32422654	27	89735	2334	197223	3.23e-27	4.77e-85	8.3e-15
NOM1	7	156435178	156458634	16	0	0	19575	1.55e-23	3.88e-35	3.1e-16
NOMO1	16	14835144	14897514	1	374683	374683	374683	6.14e-17	6.14e-17	6.14e-17
NOSIP	19	54750782	54775625	1	93358	93358	93358	5.54e-13	5.54e-13	5.54e-13
NOTCH4	6	32270599	32299822	9	4144	0	25248	2.84e-19	8.11e-33	2.59e-12
NOXA1	9	139437668	139448678	3	53848	4822	61758	2.42e-22	9.54e-29	1.7e-17
NP	14	19992539	20015086	2	0	0	0	2.48e-20	1.8e-51	4.96e-20
NPAL2	8	99273563	99375797	3	0	0	6299	5.29e-35	1.96e-43	6.23e-13
NPEPL1	20	56701363	56724306	6	12969.5	4230	60718	9.65e-19	7.78e-42	8.19e-13
NPHP3	3	133759672	133923993	9	102471	0	144283	1.25e-13	2.06e-61	3.49e-12
NPHP4	1	5845457	5975118	8	1818.5	0	35478	3.66e-13	2.22e-20	1.76e-12
NQO1	16	68300808	68318034	13	89618	0	186801	1.53e-35	1.13e-44	6.27e-18
NQO2	6	2939231	2964995	24	16520.5	0	48901	2.71e-66	6.12e-156	1.37e-30
NR1H3	11	47227043	47246972	14	49330.5	0	527332	4.77e-16	4.09e-26	4.76e-12
NRBP2	8	144987905	144996188	2	99391.5	85410	113373	2.81e-12	1.65e-12	3.97e-12
NRG1	8	31617043	32741608	42	0	0	0	5.61e-21	1.21e-94	4.47e-12
NRP1	10	33506426	33665196	3	545389	542900	560351	2.23e-13	1.64e-16	3.98e-12
NSFL1C	20	1370807	1396417	29	20594	0	41243	2.88e-45	5.71e-65	3.99e-12
NSL1	1	210966118	211031762	16	32095	0	118122	5.61e-17	2.64e-26	1.13e-12
NSMCE1	16	27143817	27187614	11	27643	0	70574	6.77e-17	1.72e-28	7.33e-14
NSUN2	5	6652355	6686157	23	0	0	24651	3.9e-39	6.92e-47	3.8e-12
NSUN7	4	40446671	40506755	4	0	0	0	7.53e-13	1.07e-13	2.74e-12
NT5C3	7	33020267	33068934	14	230.5	0	21596	2.24e-29	7.39e-30	2.52e-26
NT5C3L	17	37234959	37245980	30	42668	0	239760	3.04e-55	0	7.82e-14
NT5DC2	3	52533443	52544114	37	113872	2982	264145	1.09e-26	3.84e-49	1.46e-14
NT5DC3	12	102690219	102759064	58	583.5	0	159992	1.95e-16	0	5.35e-12
NTNG2	9	134027155	134109742	2	0	0	0	1.16e-17	4.09e-30	2.33e-17
NTSR1	20	60810634	60864567	14	25295.5	8744	32759	2.22e-25	3.42e-113	5.71e-12
NUAK2	1	203537816	203557506	4	2446.5	1537	3189	2.86e-13	1.25e-14	3.36e-13
NUCB1	19	54095119	54118340	5	10759	0	38682	8.5e-22	4.13e-33	9.88e-16
NUCB2	11	17254860	17309646	14	70539	0	220832	2e-15	1.15e-19	4.76e-12
NUCKS1	1	203953732	203985920	10	21698	0	82575	4.28e-16	1.22e-29	1.64e-12
NUDT14	14	104710321	104718686	5	43266	5732	58228	2.52e-14	8.79e-82	2.2e-13
NUDT18	8	22020328	22023403	5	12784	2968	14494	1.06e-26	1.35e-31	9.2e-15
NUDT2	9	34319504	34333709	48	81256	0	694340	1.06e-48	3.69e-182	2.03e-12
NUDT5	10	12248508	12278149	4	4106	195	31505	1.33e-17	7.9e-18	7.65e-17
NUP107	12	67366998	67422739	4	0	0	0	4.83e-14	5.74e-17	1.73e-13
NUP160	11	47756246	47826633	9	70868	0	126927	1.71e-16	1.33e-17	3.32e-12
NUP210	3	13332737	13436809	17	0	0	37742	1.41e-19	3.39e-21	4.98e-12
NUP43	6	150087147	150109507	38	110756	0	230796	5.45e-35	4.63e-42	3.75e-12
NUP50	22	43938390	43962556	15	5529	0	34242	2.34e-16	1.02e-86	3.17e-12
NUPL2	7	23188011	23207149	35	68495	2206	162312	3.34e-37	3.74e-44	5.15e-12
NVL	1	222481662	222584507	15	0	0	23761	5.98e-41	6.42e-42	5.83e-38
OAF	11	119586957	119605859	1	30352	30352	30352	2.98e-12	2.98e-12	2.98e-12
OCEL1	19	17198055	17201027	2	23761	373	47149	1.31e-18	7.61e-30	2.61e-18
ODF2L	1	86581341	86634591	31	30816	0	90674	1.53e-34	3.49e-197	7.71e-14
OGFOD1	16	55042925	55068908	2	7007	0	14014	2.02e-14	1.47e-14	2.57e-14
OGFRL1	6	72055239	72068985	4	17290.5	0	29684	8.45e-17	3.46e-19	3.66e-15
OLFM1	9	137106910	137152851	21	142476	107763	187214	2.3e-40	2.14e-95	1.29e-14
OLIG1	21	33364320	33366596	18	35916	9399	63242	1.35e-27	6.54e-97	1.43e-12
OLIG2	21	33320109	33323374	12	12953	5757	79532	6.93e-21	6.78e-33	5.77e-13
OLR1	12	10202171	10216057	14	5175.5	0	24920	5.77e-21	4.11e-37	3.17e-14
OMA1	1	58712133	58785040	25	0	0	23689	9.68e-31	8.93e-32	3.03e-12
OPA1	3	194793707	194898294	2	789.5	0	1579	3.28e-20	3.08e-20	3.48e-20
OPN3	1	239823075	239870324	1	0	0	0	4.54e-12	4.54e-12	4.54e-12
OPRL1	20	62181932	62215047	6	0	0	1773	1.3e-15	6.46e-40	9.31e-13
OPTN	10	13181455	13220297	14	0	0	19766	2.25e-23	6.97e-90	2.16e-15
OR52K2	11	4427146	4452507	13	985	0	81142	1.89e-24	1.91e-29	1.31e-12
OR7D2	19	9157279	9160493	11	514859	0	579202	4.58e-14	5.71e-103	4.71e-12
ORAI2	7	101861022	101876168	4	16611	2572	41299	1.16e-21	5.85e-22	6.52e-19
ORM1	9	116125119	116128458	13	24047	4392	121681	4.14e-31	2.36e-161	1.55e-12
ORM2	9	116132006	116135357	3	14012	13899	21418	6.26e-16	2.35e-21	2.22e-14
OSBPL1A	18	19996011	20231788	1	0	0	0	1.78e-16	1.78e-16	1.78e-16
OSBPL2	20	60246975	60304664	10	0	0	19106	1.19e-29	8.68e-36	5.69e-19
OSBPL5	11	3064922	3143116	11	0	0	0	1.56e-17	1.18e-21	4.29e-13
OSBPL8	12	75269720	75477720	3	48569	30838	74148	2.15e-20	2.35e-23	2.15e-20
OSCAR	19	59289745	59297812	2	28191	25702	30680	3.31e-18	2.18e-60	6.61e-18
OSGEP	14	19985056	19993038	3	4161	1220	4808	7.35e-25	4.5e-25	1.54e-18
OSTM1	6	108469306	108502634	10	10587	0	20597	1.56e-18	6.54e-21	5.18e-16
OTOF	2	26533575	26635070	9	0	0	0	9.72e-32	7.18e-46	1.57e-15
OVGP1	1	111758461	111771922	5	21696	0	44893	1.64e-13	5.71e-14	4.62e-12
OXCT2	1	40007782	40009607	1	954	954	954	4.05e-18	4.05e-18	4.05e-18
OXSR1	3	38182030	38271983	2	39703	26310	53096	4.74e-16	2.82e-17	9.2e-16
P2RX1	17	3746640	3766709	2	0	0	0	1.71e-17	2.08e-134	3.41e-17
P2RX4	12	120132047	120156290	9	8553	0	92996	2.96e-24	1.16e-28	2.21e-12
P2RY11	19	10083197	10087065	2	542	0	1084	2.73e-13	5.85e-17	5.46e-13
P2RY2	11	72606992	72625041	2	15296.5	12021	18572	9.37e-20	5.85e-20	1.29e-19
PAAF1	11	73265681	73316427	1	0	0	0	4.11e-19	4.11e-19	4.11e-19
PADI4	1	17507277	17563082	9	5645	0	34373	2.13e-43	2.1e-51	1.23e-20
PADI6	1	17571328	17600782	14	2684.5	0	35371	3.63e-25	1.5e-101	1.82e-16
PAG1	8	82042605	82186858	23	22912	0	125713	2.65e-17	3.54e-38	5e-14
PAM	5	102229422	102394708	111	147965	0	803674	6.73e-61	6.79e-298	4.96e-12
PANX2	22	48951287	48960850	1	11615	11615	11615	5.42e-13	5.42e-13	5.42e-13
PAOX	10	135042685	135055188	2	578	0	1156	9.68e-13	8.21e-22	1.94e-12
PAPSS1	4	108754272	108860868	1	0	0	0	2.56e-18	2.56e-18	2.56e-18
PAPSS2	10	89409456	89497440	1	34598	34598	34598	3.39e-12	3.39e-12	3.39e-12
PAQR4	16	2959343	2963484	2	8641.5	4215	13068	6.24e-35	2.1e-36	1.23e-34
PAQR6	1	154479831	154484471	17	30060	0	96780	2.8e-30	4.75e-105	8.94e-23
PAQR8	6	52334895	52380532	4	4410.5	0	7328	2.82e-13	1.23e-23	5.33e-12
PARP10	8	145123309	145132623	6	21690	0	67038	1.13e-31	1.68e-33	5.6e-15
PARP16	15	63337491	63366071	21	13733	0	56226	1.15e-19	5.73e-57	1.16e-14
PARP2	14	19881613	19895902	5	5344	0	23812	1.8e-13	6.78e-14	3.97e-13
PARP4	13	23893075	23984948	12	0	0	0	6.29e-15	1.15e-16	4.82e-13
PAX8	2	113690045	113752958	17	0	0	27775	7.96e-21	2.12e-75	4.97e-13
PCAF	3	20056528	20170900	11	19354	0	350618	1.98e-23	9.87e-58	2.35e-14
PCBD1	10	72313273	72318547	6	39251	2033	102420	1.02e-18	2.56e-25	1.61e-12
PCBP2	12	52132161	52159872	1	32827	32827	32827	2.9e-15	2.9e-15	2.9e-15
PCCA	13	99539338	99980687	1	0	0	0	4.89e-12	4.89e-12	4.89e-12
PCCB	3	137451857	137531701	12	71093.5	0	424717	2.92e-21	2.62e-24	1.46e-15
PCK2	14	23633323	23643179	1	33846	33846	33846	2.82e-13	2.82e-13	2.82e-13
PCMT1	6	150112273	150174249	26	37718	0	161089	4.28e-18	3.04e-19	5.83e-15
PCNT	21	46568483	46690106	5	0	0	0	4.67e-13	3.11e-13	6.92e-13
PCP2	19	7602509	7604636	7	2758	656	33980	2.54e-16	1.98e-49	9.66e-14
PCSK5	9	77695406	78163658	3	21461	18343	21477	1.48e-12	5.15e-13	1.48e-12
PCSK7	11	116581020	116608021	1	0	0	0	1.91e-12	1.91e-12	1.91e-12
PCYOX1L	5	148717802	148729408	3	17522	395	18854	4.48e-13	5.88e-15	3.51e-12
PDCD2	6	170728375	170735673	1	9059	9059	9059	4.28e-12	4.28e-12	4.28e-12
PDCD5	19	37763944	37770162	2	17062	16130	17994	3.23e-12	1.79e-12	4.67e-12
PDCD6IP	3	33814561	33886198	3	0	0	0	4.2e-13	2.74e-13	7.62e-13
PDE6G	17	77227894	77234038	4	3171.5	0	77008	9.37e-22	5.25e-31	8.5e-19
PDE8B	5	76542462	76758982	1	11972	11972	11972	4.09e-12	4.09e-12	4.09e-12
PDHA1	23	19271972	19287886	9	20114	819	75605	2.37e-18	1.41e-21	3.14e-14
PDHB	3	58388398	58394594	1	108123	108123	108123	5.4e-12	5.4e-12	5.4e-12
PDHX	11	34894695	34974092	15	0	0	51227	4.74e-13	1.27e-22	4.23e-12
PDIA4	7	148331098	148356715	5	0	0	0	6.75e-18	8.07e-21	4.94e-14
PDK3	23	24393475	24462396	10	0	0	26076	6.7e-14	3.88e-34	1.78e-12
PDSS1	10	27026601	27075730	33	30904	0	59580	3.52e-28	1.15e-95	4.02e-12
PDXP	22	36384683	36392885	1	0	0	0	2.62e-13	2.62e-13	2.62e-13
PDZK1IP1	1	47421848	47429303	12	36884.5	425	200359	2.54e-19	9.45e-64	5.01e-12
PELO	5	52119531	52134206	16	17422	0	191920	9.81e-20	1.43e-59	1.01e-12
PER3	1	7766967	7827824	1	0	0	0	1.07e-13	1.07e-13	1.07e-13
PET112L	4	152811462	152901609	24	35744.5	0	202904	1.36e-22	2.07e-31	4.96e-12
PEX11G	19	7447761	7459905	4	0	0	4119	1.17e-19	1.04e-23	1.98e-14
PEX14	1	10457590	10613400	13	0	0	46689	1.61e-14	1.16e-19	1.43e-12
PEX5	12	7234224	7255342	9	13355	0	76368	7.78e-53	7.78e-65	3.17e-12
PEX6	6	43039725	43054866	19	58368	0	209272	9.94e-56	0	2.94e-12
PEX7	6	137185416	137276752	3	0	0	0	2.87e-12	1.1e-13	3.04e-12
PF4V1	4	74937877	74939062	31	72698	3174	124956	1.34e-17	1.74e-95	1.5e-12
PFKM	12	46787424	46826154	1	56692	56692	56692	5.55e-12	5.55e-12	5.55e-12
PFKP	10	3099740	3169762	10	0	0	22920	2.47e-22	4.9e-60	3.36e-12
PGA3	11	60727560	60736926	23	60393	5523	261873	5.05e-17	1.85e-145	6.78e-15
PGA4	11	60746396	60755755	2	35731.5	24359	47104	2.74e-16	3.18e-68	5.49e-16
PGA5	11	60765222	60775505	12	95900.5	43185	120645	3.73e-16	1.81e-123	6.43e-15
PGGT1B	5	114575476	114626449	13	0	0	44798	1.28e-17	2.06e-32	3.07e-12
PGM1	1	63831535	63898500	4	123709	0	257978	2.42e-15	4.69e-25	8.66e-15
PGM2	4	37504737	37540953	3	16140	7946	28102	3.74e-14	1.45e-15	4.74e-14
PGM2L1	11	73719009	73787150	21	69958	0	324287	4.05e-20	6.55e-32	1.04e-12
PGM5	9	70161635	70335797	41	24725	0	209240	2.28e-19	8.25e-104	5.64e-12
PHACTR4	1	28568680	28699468	31	100009	0	337701	6.24e-27	2.14e-67	2.17e-12
PHC1	12	8958583	8985325	1	0	0	0	1.54e-13	1.54e-13	1.54e-13
PHCA	11	76249601	76411610	1	0	0	0	4.84e-12	4.84e-12	4.84e-12
PHF11	13	48967817	49001118	20	4005	0	50440	1.85e-26	2.27e-34	9.58e-14
PHF16	23	46656680	46805585	1	0	0	0	1.74e-13	1.74e-13	1.74e-13
PHF17	4	129950229	130015829	10	197513	30886	325132	5.26e-21	2.73e-41	4.86e-12
PHF5A	22	40185668	40194654	40	163713	0	440078	3.53e-35	4.31e-45	2.12e-13
PHGDH	1	120056033	120088359	5	9103	0	59468	7.01e-14	1.57e-15	3.82e-12
PHYH	10	13359806	13384418	16	149352	0	164074	1.78e-14	7.34e-64	3.01e-12
PIAS2	18	42646058	42751464	38	89062.5	0	421861	1.33e-16	7.13e-33	4.82e-12
PICK1	22	36783208	36801653	18	55846.5	2182	234625	7.26e-18	6.43e-80	3.66e-12
PID1	2	229596936	229844301	10	74784.5	38107	108236	1.78e-16	1.05e-25	2.54e-12
PIGA	23	15247503	15263581	16	1886	0	30019	8.99e-13	9.94e-17	5.49e-12
PIGB	15	53398425	53435137	4	10960.5	0	53272	1.95e-19	2.33e-26	4.82e-18
PIGL	17	16061234	16170286	28	104260	0	244574	3.38e-23	3.05e-34	4.4e-15
PIGM	1	158261367	158268405	1	12268	12268	12268	1.58e-74	1.58e-74	1.58e-74
PIGN	18	57862440	58005269	50	18395	0	143145	2.95e-20	5.53e-60	4.58e-12
PIGP	21	37359534	37367340	27	75250	1594	198302	5.36e-70	1.23e-126	4.17e-14
PIGV	1	26987073	26997471	3	50082	33460	51235	1.96e-12	1.96e-12	2.75e-12
PIGZ	3	198157612	198180101	4	0	0	10940	8.79e-17	3.8e-29	2.58e-13
PIK3IP1	22	30007599	30018474	5	59941	30505	98366	1.12e-13	6.9e-14	2.5e-13
PILRB	7	99771673	99803388	17	141071	0	459310	1.22e-19	1.18e-156	5.61e-12
PIN4	23	71318251	71334919	26	40661	0	100605	3.55e-17	5.62e-40	4.93e-12
PINK1	1	20832535	20850590	4	15923.5	6551	25665	1.26e-15	3.77e-18	4.11e-15
PIP5K2A	10	22863772	23043509	9	0	0	0	2.46e-24	7.7e-30	5.21e-12
PITPNA	17	1368037	1412835	1	11400	11400	11400	7.86e-25	7.86e-25	7.86e-25
PITRM1	10	3169922	3205003	12	169.5	0	17512	1.93e-38	1.6e-47	8.92e-14
PJA2	5	108698309	108773594	26	68831	0	389137	1.62e-16	1.95e-46	6.24e-14
PKD2L1	10	102037893	102080233	8	39735.5	0	124482	4.8e-27	2.48e-61	5.08e-13
PKIB	6	122834761	123089217	3	0	0	0	7.55e-36	7.12e-40	6.29e-28
PKP4	2	159021722	159246184	10	348779	286936	413934	4.54e-17	2.33e-31	1.41e-12
PLA2G4C	19	53242916	53305865	31	35230	0	153973	6.58e-35	6.47e-89	1.37e-12
PLA2G7	6	46780068	46811069	5	29959	18320	40223	6.1e-19	3.52e-27	1.07e-18
PLAC8	4	84230239	84254935	5	143160	117062	150247	1.56e-12	1.42e-12	5.45e-12
PLAGL1	6	144303130	144371234	4	65046	6053	111702	4.98e-13	2.54e-19	2.21e-12
PLAUR	19	48842111	48866342	7	16623	0	44809	4.84e-15	2.55e-19	2.02e-12
PLB1	2	28572485	28720117	1	0	0	0	3.39e-13	3.39e-13	3.39e-13
PLCB1	20	8061296	8813547	21	0	0	0	2.19e-29	6.46e-88	2.58e-12
PLCH1	3	156576063	156876522	2	0	0	0	7.56e-13	4.56e-13	1.06e-12
PLCL1	2	198656724	198721293	48	137485	0	734296	5.57e-16	2.95e-28	5.22e-12
PLCL2	3	16901456	17107090	8	20604	0	35063	3.39e-14	3.53e-16	5.52e-13
PLD1	3	172801314	173010929	1	0	0	0	7.34e-13	7.34e-13	7.34e-13
PLEKHA1	10	124124210	124181857	3	16532	0	22488	1.27e-16	7.31e-21	8.12e-15
PLEKHG3	14	64240946	64280810	22	132090	0	282989	1.06e-19	1.2e-176	1.26e-12
PLGLB1	2	87083193	87102486	9	168109	29909	424753	1.13e-24	1.78e-121	6.54e-13
PLOD1	1	11917333	11958182	2	17155.5	10494	23817	1.75e-12	5.76e-13	2.92e-12
PLP2	23	48915217	48918379	6	70459	41950	684498	1.83e-16	1.48e-18	1.66e-14
PLXNA1	3	128190127	128238918	5	74018	24271	94048	2.96e-13	2.37e-18	2.89e-12
PLXNA3	23	153339817	153355178	43	185453	0	644567	7.68e-21	6.55e-61	1.91e-14
PML	15	72074067	72127204	1	0	0	0	1.33e-12	1.33e-12	1.33e-12
PMM1	22	40302853	40315770	5	142273	123394	201375	2.34e-12	8.54e-13	5.31e-12
PMM2	16	8799193	8850684	19	0	0	17983	1.14e-27	4.34e-45	2.48e-13
PMP22	17	15073822	15109369	11	236343	0	385634	1.33e-13	3.73e-47	3.54e-12
PMS2L3	7	74975006	74995330	3	15786	5775	57387	7.1e-31	2.23e-34	1.12e-25
PNKD	2	218843359	218919756	36	77217	0	192801	1.61e-30	1.11e-64	1.93e-14
PNKP	19	55056274	55062630	3	7325	0	10040	7.87e-14	9.3e-15	1.03e-13
PNMA3	23	151975530	151979475	49	94755	10848	234567	1.2e-26	6.63e-57	2.2e-12
PNMA5	23	151908025	151911417	28	21309.5	2191	49393	9.55e-63	9.78e-68	1.15e-16
PNO1	2	68238509	68256593	6	20004	0	36318	1.16e-29	6.82e-32	5.59e-19
POLA2	11	64786006	64821663	7	28103	0	53910	1.07e-28	7.21e-33	1.64e-16
POLB	8	42315166	42348482	3	9430	4123	38107	2.19e-12	2.19e-12	3.66e-12
POLDIP2	17	23697786	23708600	4	12753.5	343	42816	8.7e-16	1.94e-16	2.27e-12
POLE3	9	115209342	115212773	1	86948	86948	86948	1.18e-12	1.18e-12	1.18e-12
POLM	7	44078374	44088607	1	12984	12984	12984	1.94e-13	1.94e-13	1.94e-13
POLR1D	13	27092903	27139547	15	3008	0	113368	7.31e-42	2.55e-105	9.52e-16
POLR1E	9	37475945	37493693	27	9291	0	127890	4.62e-25	3.78e-43	2.01e-13
POLR2C	16	56054052	56063422	1	21864	21864	21864	3.58e-44	3.58e-44	3.58e-44
POLR2I	19	41296452	41298046	7	29814	3984	84847	1.81e-17	7.74e-28	3.28e-13
POLR2J	7	101900555	101906715	6	56144	11386	80832	1.11e-55	7.32e-110	4.92e-53
POLR2L	11	829754	832529	7	45621	0	58400	1.9e-26	1.63e-31	5.6e-14
POLR3K	16	37000	43625	4	52605.5	3650	61310	8.9e-21	6.06e-37	1.49e-20
POMC	2	25237226	25245276	2	64030	55951	72109	1.34e-15	2.14e-16	2.46e-15
POMZP3	7	76077243	76094556	26	101978	0	310389	6.23e-38	1.6e-206	3.82e-14
PON2	7	94872111	94902320	10	27635	0	77175	1.23e-21	5.71e-86	4.48e-12
POPDC2	3	120843596	120862127	4	22520.5	0	90002	5.24e-17	3.03e-18	2.92e-12
PPA1	10	71632592	71663196	35	62340	0	160756	3.67e-18	4.38e-57	2.27e-12
PPARG	3	12304070	12450855	28	103169	5348	173721	8.4e-25	3.2e-38	1.15e-12
PPARGC1A	4	23402742	23500798	6	0	0	16027	2.63e-25	1.58e-29	3e-14
PPFIA1	11	69794471	69908148	6	0	0	5291	6.14e-20	4.46e-22	1.21e-13
PPFIA4	1	201262249	201314487	14	0	0	0	1.24e-50	8.38e-294	6.6e-28
PPFIBP2	11	7491627	7631558	11	0	0	0	1.99e-33	5.68e-66	7.05e-13
PPIL3	2	201443925	201462271	41	254674	0	719052	1.23e-31	1.87e-292	2.26e-12
PPM1F	22	20603793	20637217	1	24824	24824	24824	4e-19	4e-19	4e-19
PPM1H	12	61324029	61614932	2	0	0	0	1.7e-14	8.68e-15	2.52e-14
PPP1CB	2	28828118	28879300	14	38713.5	0	148614	7.26e-18	7.13e-29	3.95e-13
PPP1R14A	19	43433717	43439071	10	72249	6394	125547	4.63e-26	7.2e-38	1.36e-12
PPP1R16A	8	145686229	145698311	5	27946	13414	153830	1.39e-33	2.24e-41	6.49e-24
PPP1R16B	20	36867762	36985081	44	39498	0	180398	2.94e-44	1.86e-148	2.64e-12
PPP2R1B	11	111102842	111142379	13	172320	0	268299	4.22e-13	1.8e-22	4.5e-12
PPP2R4	9	130913050	130951046	12	0	0	27213	2.86e-17	1.96e-18	3.62e-13
PPT1	1	40310972	40335555	10	41918.5	0	60352	1.13e-16	1.24e-69	5.75e-12
PRDX2	19	12768634	12773694	5	215633	106860	375304	2.21e-20	3.19e-47	2.96e-12
PRDX5	11	63828023	63845858	2	119427	83107	155747	1.89e-12	9.9e-13	2.8e-12
PRH1	12	10924827	10928119	12	55021.5	7496	165396	1.49e-13	3.57e-15	8.04e-13
PRIM1	12	55409326	55432413	4	4376	0	17170	1.96e-13	1.18e-13	2.34e-13
PRKAB1	12	118590144	118603799	1	27509	27509	27509	2.41e-29	2.41e-29	2.41e-29
PRKAG2	7	150884136	151205249	12	4082	0	9111	4.19e-20	3.42e-28	7.98e-18
PRKAR1A	17	64019705	64040503	31	29477	0	82793	3.68e-21	7.26e-269	3.24e-12
PRKCA	17	61729216	62237324	1	0	0	0	2.48e-13	2.48e-13	2.48e-13
PRKCB1	16	23754823	24139063	43	0	0	91359	4.18e-27	3.26e-107	4.37e-13
PRKCDBP	11	6296752	6298316	19	118962	2041	241783	3.43e-14	1.9e-44	8.51e-13
PRKD2	19	51869414	51912224	3	5101	2046	22608	1.76e-16	4.53e-17	2.9e-13
PRKRIP1	7	101823864	101852898	3	0	0	4141	3.72e-16	1.07e-16	3.95e-15
PRKX	23	3532415	3641661	1	0	0	0	2.18e-14	7.22e-15	3.64e-14
PRMT2	21	46879955	46909291	33	74957	0	297735	7.27e-17	1.41e-70	2.62e-13
PRMT6	1	107400824	107403439	30	45902	1414	271020	3.72e-14	3.02e-155	4.95e-12
PROK2	3	71903497	71916902	13	39106	0	75119	7.01e-20	3.73e-161	2.29e-12
PRPSAP2	17	18700367	18775306	12	0	0	81868	4.01e-20	3.84e-31	7.08e-13
PRR4	12	10889717	10893344	27	137512	8916	200171	7.31e-21	1.07e-25	3.62e-12
PRR5	22	43443257	43512225	3	0	0	0	9.17e-13	1.35e-14	2.61e-12
PRRT2	16	29730910	29734702	4	19850	9907	34246	1.87e-14	1.27e-14	8.93e-13
PSD4	2	113648031	113677148	4	0	0	0	2.88e-28	1.2e-29	2.11e-23
PSG3	19	47917635	47936508	19	908792	795962	950696	1.08e-81	3.63e-109	8.55e-13
PSMB9	6	32919891	32955342	14	2806.5	0	24172	3.16e-31	2.31e-56	2.32e-19
PSMD2	3	185499716	185509534	1	2541	2541	2541	6.6e-17	6.6e-17	6.6e-17
PSMD5	9	122617595	122645027	1	5082	5082	5082	3.75e-13	3.75e-13	3.75e-13
PSMG1	21	39468565	39477198	20	75870	0	158505	2.03e-16	3.3e-18	4.13e-12
PSRC1	1	109623699	109627331	5	1445	0	7379	4.09e-23	2.34e-56	2.29e-12
PSTK	10	124729546	124739898	6	6504	0	9051	3.87e-24	2.34e-24	6.82e-24
PSTPIP1	15	75074609	75116726	13	292335	61199	514704	2.75e-16	8.52e-23	2.68e-12
PTER	10	16518970	16595742	31	3249	0	94054	6.83e-16	0	4.09e-13
PTGER4	5	40715789	40729592	10	739283	605803	811195	3.59e-15	1.5e-16	3.7e-12
PTGFRN	1	117254207	117334495	3	6401	0	8082	8.5e-15	7.11e-15	3.13e-14
PTGS2	1	184907592	184916179	12	63987	23252	324237	4.45e-16	1.72e-17	3.46e-12
PTK2	8	141737683	142080514	29	0	0	12346	3.86e-16	3.65e-17	2.71e-13
PTK2B	8	27224916	27372820	3	0	0	0	9.27e-17	2.25e-24	6.99e-16
PTP4A3	8	142501189	142510802	1	50715	50715	50715	1.04e-12	1.04e-12	1.04e-12
PTPLAD1	15	63609878	63657746	12	81222	0	207377	2.42e-16	4.66e-33	1.48e-13
PTPN1	20	48560298	48634495	1	0	0	0	9.03e-30	9.03e-30	9.03e-30
PTPN12	7	77004351	77107324	14	137930	0	294429	4.15e-16	1.15e-17	3.37e-14
PTPN22	1	114157963	114215857	6	187658	0	271295	9.13e-15	3.86e-24	1.97e-14
PTPRE	10	129595315	129774155	3	0	0	0	1.02e-13	3.57e-14	5.26e-12
PTPRM	18	7557817	8396859	6	0	0	0	8.39e-24	2.18e-27	4.91e-20
PTPRN	2	219862589	219882464	3	0	0	15937	1.67e-13	1.14e-13	4.57e-12
PTPRN2	7	157024511	158073241	8	0	0	36125	2.26e-19	2.63e-20	1.41e-14
PTRH1	9	129516049	129517757	6	58901.5	1217	150964	6.69e-18	1.73e-26	8.89e-16
PTTG1IP	21	45093928	45118169	19	8110	0	88491	4.6e-23	4.08e-30	6.46e-13
PUM1	1	31176940	31311350	4	64099	44581	94545	3.65e-27	1.71e-29	4.15e-27
PUS10	2	61022608	61098712	1	0	0	0	4.26e-13	4.26e-13	4.26e-13
PUS7	7	104884194	104949921	10	0	0	58412	5.48e-18	1.98e-32	1.52e-14
PVALB	22	35526674	35545463	7	37101	32334	49562	3.2e-28	9.09e-150	3.46e-16
PVRL2	19	50041233	50084325	6	0	0	0	1.39e-42	9.59e-91	3.29e-15
PXK	3	58293657	58385918	15	10973	0	59473	4.9e-17	2.64e-24	1.2e-12
PYGB	20	25176706	25226648	89	123214	0	953580	1.34e-42	3.14e-89	4.16e-12
QDPR	4	17097121	17122811	13	1284	0	19067	6.95e-26	7.72e-198	6.41e-14
QPCT	2	37425241	37453968	6	51014	4511	111503	2.39e-18	2.32e-19	1.15e-13
QRSL1	6	107184146	107222103	15	36112	0	94325	2.12e-14	1.26e-39	6.16e-13
RAB11FIP5	2	73154019	73193654	10	58111.5	0	90717	4.28e-19	4.71e-22	5.87e-18
RAB14	9	122980237	123003913	34	165903	0	360545	8.7e-21	3.31e-128	1.77e-12
RAB22A	20	56318177	56375966	1	0	0	0	4.59e-12	4.59e-12	4.59e-12
RAB23	6	57161566	57195037	34	263149	0	378440	1.36e-34	4.98e-144	1.16e-13
RAB2A	8	61592113	61696183	29	1788	0	122621	5.54e-18	1.61e-22	1.08e-12
RAB2B	14	20997019	21014972	7	1403	0	23744	3.8e-19	6.16e-38	5.72e-13
RAB38	11	87486064	87548249	25	0	0	243106	1.03e-16	6.18e-51	3.68e-12
RAB3IL1	11	61421350	61444240	7	4466	0	33213	1.76e-23	8.7e-40	4.45e-12
RAB40B	17	78208238	78249802	1	3944	3944	3944	8.41e-24	8.41e-24	8.41e-24
RAB40C	16	580177	619272	3	0	0	9274	9.03e-15	1.69e-15	2.38e-14
RAB8A	19	16083490	16105443	1	374	374	374	3.85e-12	3.85e-12	3.85e-12
RAB9A	23	13617262	13637681	17	37933	6960	64569	2.9e-16	1.62e-17	7.97e-14
RABEP1	17	5126331	5227242	29	34954	0	147883	1.98e-19	1.36e-37	1.82e-12
RABEPK	9	127002645	127036258	36	140270	0	343271	2.44e-16	1.3e-27	4.07e-13
RABGAP1L	1	172395171	173226353	25	0	0	0	2.53e-13	3.56e-14	4.24e-12
RABGEF1	7	65843078	65913881	6	111824	0	498829	7.56e-31	6.45e-32	7.4e-20
RABGGTA	14	23804661	23810643	18	29213	0	111357	7.39e-20	1.63e-47	5.66e-12
RABL2B	22	49552786	49568957	1	30294	30294	30294	2.04e-15	2.04e-15	2.04e-15
RAD21	8	117927355	117956182	8	18049	0	58360	1.58e-19	1.92e-34	2.67e-15
RAD23B	9	109085365	109134291	8	6028.5	0	7240	2.12e-12	1.13e-15	2.65e-12
RAD51C	17	54124962	54166689	72	286312	0	592045	9.46e-34	1.78950576923699e-320	3.11e-12
RAGE	14	101762375	101841284	1	0	0	0	4.75e-18	4.75e-18	4.75e-18
RALBP1	18	9465007	9528112	3	0	0	0	1.31e-15	1.42e-25	1.54e-14
RALGPS1	9	128716874	129025264	76	0	0	325391	8.36e-85	3.62e-105	2.74e-12
RAMP1	2	238432275	238485492	1	0	0	0	1.15e-32	1.15e-32	1.15e-32
RAMP3	7	45163892	45190372	5	33128	24188	44351	1.12e-25	1.33e-35	5.12e-19
RAP1A	1	111886363	112057624	9	0	0	0	3.53e-21	4.38e-41	3.67e-12
RAP1GAP	1	21795302	21868390	11	72456	0	128363	2.42e-17	1.75e-24	4.33e-13
RAPGEF1	9	133441978	133605282	7	0	0	8929	2.61e-15	1.34e-15	2.96e-13
RAPGEFL1	17	35588133	35605426	1	291485	291485	291485	3.37e-21	3.37e-21	3.37e-21
RASD1	17	17338480	17340432	1	135022	135022	135022	9.57e-13	9.57e-13	9.57e-13
RASGRP4	19	43591538	43608785	4	38479	27363	156107	1.4e-13	6.68e-37	2.82e-13
RASL11A	13	26742464	26745827	6	28706	2065	133260	6.49e-14	5.99e-19	2.15e-12
RASSF4	10	44775225	44810174	10	0	0	28603	1.43e-20	6.09e-46	2.15e-15
RBBP8	18	18767293	18860447	10	110810	1272	217550	1.15e-37	1.71e-42	1.37e-12
RBBP9	20	18415190	18425887	1	0	0	0	4.75e-14	4.75e-14	4.75e-14
RBCK1	20	336697	359610	1	0	0	0	1.47e-17	1.47e-17	1.47e-17
RBM18	9	124043605	124066911	11	105	0	8502	4.57e-33	2.09e-47	7.5e-17
RBM23	14	22439695	22458236	9	15789	0	70760	1.06e-31	3.4e-38	4.58e-13
RBM6	3	49952481	50089685	21	38675	0	110348	1.07e-26	2.58e-42	5.32e-12
RBMS1	2	160838761	161058551	7	0	0	6333	4.03e-14	9.89e-19	1.26e-12
RBMS2	12	55201993	55269875	21	80937	0	224622	2.89e-44	1.22e-78	6.69e-14
RBPMS2	15	62819150	62854839	15	143854	0	490316	1.34e-23	2.53e-78	6.67e-13
RCAN3	1	24701974	24736091	2	86124.5	55584	116665	3.17e-15	2.51e-15	3.83e-15
RCBTB1	13	49004083	49057720	29	0	0	86706	5.68e-18	7.8e-32	8.79e-13
RCC2	1	17605866	17638807	1	27985	27985	27985	1.1e-12	1.1e-12	1.1e-12
RCCD1	15	89299110	89307357	12	7167.5	99	56584	2.54e-19	2.77e-50	1.2e-12
RCHY1	4	76623381	76658652	21	85043	0	119928	3.94e-15	1.46e-38	4.81e-12
RCN1	11	32069026	32083649	12	7031.5	0	33451	9.15e-30	2.17e-31	9.62e-21
RCN3	19	54722687	54738701	1	130282	130282	130282	5.6e-13	5.6e-13	5.6e-13
RCVRN	17	9741752	9749409	23	7947	0	36988	8.1e-18	5.22e-150	1.4e-12
RDBP	6	32027846	32034843	3	0	0	29709	2.9e-15	2.54e-15	4.43e-14
RDH10	8	74369891	74399345	2	0	0	0	5.55e-19	1.19e-19	9.9e-19
RDH13	19	60247523	60272709	8	11313.5	0	74042	4.63e-38	4.03e-79	3.9e-12
RDH5	12	54400488	54404754	3	6530	0	91489	3.25e-25	1.17e-48	2.77e-13
REEP1	2	86294633	86418288	61	55454	0	275679	1.17e-22	8.27e-90	5.57e-12
REPS1	6	139267314	139351096	6	0	0	41577	6.29e-16	6.81e-17	1.26e-12
REPS2	23	16874735	17081324	7	0	0	27831	8.34e-23	1.04e-23	1.32e-22
RERE	1	8335053	8800286	1	0	0	0	2.04e-18	2.04e-18	2.04e-18
RETSAT	2	85422733	85435166	7	6792	0	37415	6.91e-14	1.63e-16	3.26e-12
REV1	2	99383370	99472912	29	130637	0	443467	3.12e-17	2.03e-35	1.28e-14
RFC3	13	33290206	33309642	1	60218	60218	60218	5.01e-12	5.01e-12	5.01e-12
RFPL3S	22	31085893	31097063	2	0	0	0	1.68e-12	1.33e-12	2.04e-12
RFWD3	16	73212798	73258280	29	57172	0	173244	2.33e-23	2.98e-30	1.91e-13
RHD	1	25471568	25529523	8	66303	0	112001	6.27e-36	8.22e-116	1.16e-12
RHOF	12	120700045	120715977	1	3003	3003	3003	9.84e-15	9.84e-15	9.84e-15
RHPN2	19	38161339	38247634	4	44931.5	15057	56733	1.01e-17	4.55e-24	3.39e-17
RIN1	11	65856118	65860576	14	66143.5	2725	620390	4.85e-25	1.35e-81	8.34e-19
RIPK5	1	203378255	203447322	55	57226	0	127090	1.86e-62	0	4.97e-12
RNASE1	14	20339355	20340876	1	10219	10219	10219	6.16e-19	6.16e-19	6.16e-19
RNASE2	14	20493470	20494434	10	21509	7861	59410	1.39e-30	6.96e-75	3.4e-18
RNASE3	14	20429402	20430347	15	72835	3713	99653	3.44e-24	5.98e-144	2.03e-13
RNASE4	14	20222212	20238597	8	0	0	7317	3.13e-22	4.6e-88	7.17e-19
RNASEH2B	13	50381815	50428867	2	11963	9910	14016	8.38e-18	4.73e-18	1.2e-17
RNASEL	1	180809395	180825001	1	0	0	0	9.25e-21	9.25e-21	9.25e-21
RNF138	18	27925835	27965521	6	28425.5	0	61236	2.18e-25	2.12e-86	3.19e-13
RNF14	5	141326621	141348934	9	5199	0	16500	1.2e-29	4.81e-30	3.65e-20
RNF145	5	158516997	158567412	8	21561.5	0	54404	1.73e-13	6.85e-17	1.49e-12
RNF150	4	142006175	142274066	6	0	0	0	1.35e-43	3.49e-217	2.92e-16
RNF167	17	4781829	4789260	15	54422	1936	247843	4.69e-29	9.34e-138	2.43e-12
RNF169	11	74137561	74231105	15	78245	0	210326	3.54e-14	1.12e-26	5.03e-12
RNF213	17	75928321	75984680	12	11910.5	0	17422	5.81e-20	7.84e-48	8.45e-13
RNF215	22	29104801	29113302	7	7072	148	49499	5.59e-15	5.59e-15	2.24e-14
RNF5	6	32254109	32256519	1	5644	5644	5644	1.6e-13	1.6e-13	1.6e-13
RNPEP	1	200218389	200241898	6	2599.5	0	17188	2.27e-24	2.54e-102	1.16e-13
RNPS1	16	2243125	2258115	1	5280	5280	5280	2.78e-12	2.78e-12	2.78e-12
ROBO3	11	124240492	124261676	11	115551	59522	185054	2.42e-18	2.08e-23	6.09e-13
ROD1	9	114020536	114135768	22	0	0	58648	6.48e-16	2.91e-18	1.11e-12
ROGDI	16	4786971	4792675	22	55935	2605	130856	1.44e-20	1.09e-65	5.11e-13
RPA1	17	1680095	1748119	7	25452	0	48392	6.05e-15	4.71e-24	2.56e-12
RPA2	1	28090637	28113844	18	4956	0	161708	2.51e-86	1.06e-123	4.88e-20
RPAP1	15	39596669	39623756	9	0	0	38487	2.6e-17	2.42e-28	2.25e-12
RPGRIP1	14	20825976	20889298	7	0	0	30482	1.02e-18	4.1e-27	1.18e-12
RPH3A	12	111714125	111819627	19	0	0	181	1.04e-93	9.1e-133	1.3e-15
RPH3AL	17	62297	202576	2	0	0	0	3.69e-23	3.44e-45	7.38e-23
RPL10A	6	35544156	35546536	7	13424	5015	27219	1.11e-16	7.5e-26	8.88e-13
RPL12	9	129249776	129253507	10	7784	0	35199	1.76e-17	8.88e-18	3.14e-15
RPL13	16	88154591	88157349	13	40498	364	195487	5.43e-65	2.38e-97	4.85e-12
RPL14	3	40473834	40478862	66	121332	0	411649	3.43e-71	2.55e-119	5.66e-12
RPL22L1	3	172066749	172073165	17	42344	0	179736	2.15e-48	3.31e-161	5.64e-14
RPL28	19	60589112	60595261	2	14179.5	10229	18130	3.9e-15	1.89e-15	5.9e-15
RPL36AL	14	49155159	49157099	3	18397	5553	24718	1.34e-12	1.17e-12	4.26e-12
RPL37A	2	217071765	217074428	1	45799	45799	45799	1.58e-21	1.58e-21	1.58e-21
RPL8	8	145985958	145988609	13	52749	1355	125998	1.89e-26	1.67e-47	4.18e-15
RPS18	6	33347830	33352257	1	54958	54958	54958	6.24e-18	6.24e-18	6.24e-18
RPS20	8	57148169	57149623	7	116292	11411	123873	3.36e-31	8.99e-44	4.81e-28
RPS21	20	60395500	60396971	2	244	0	488	2.49e-14	1.54e-24	4.98e-14
RPS23	5	81604899	81609995	58	105649	11498	462119	4.13e-52	0	3.88e-15
RPS26	12	54722189	54724271	20	65608	4724	253596	1.07e-31	0	1.67e-13
RPS5	19	63590448	63597982	1	984	984	984	1.52e-12	1.52e-12	1.52e-12
RPS6KA1	1	26728836	26774108	6	3931.5	0	81026	1.88e-16	2.24e-18	5.03e-15
RPS6KA2	6	166742844	167195648	52	11322	0	177587	1.73e-20	1.25e-219	9.27e-13
RPS6KA4	11	63883201	63896262	5	60693	23598	73741	1.65e-26	3.48e-33	1.21e-15
RPS6KB2	11	66952511	66959454	9	91320	0	147021	4.12e-27	1.26e-39	2.78e-17
RPS9	19	59396538	59403327	7	0	0	10760	9.84e-32	2.3e-36	3.5e-15
RPUSD4	11	125577534	125586758	17	27498	0	85926	7.45e-37	1.32e-83	6.55e-18
RRAGD	6	90131436	90178714	3	4589	0	31580	1.18e-18	7.54e-20	6.32e-13
RRBP1	20	17542323	17610928	1	0	0	0	2.01e-15	2.01e-15	2.01e-15
RRM1	11	4072500	4116681	21	53121	0	230413	1.45e-17	1.88e-30	3.71e-12
RRM2B	8	103285908	103320522	4	51899.5	0	152372	1.44e-46	8.89e-89	4.03e-44
RRP12	10	99106449	99151087	33	54969	0	149577	2.95e-24	4.13e-151	2.23e-12
RRP15	1	216525252	216577948	2	6489.5	0	12979	2.52e-14	9.15e-38	5.05e-14
RSRC1	3	159310555	159745268	15	0	0	241014	1.3e-23	2.09e-29	1.09e-12
RSU1	10	16672625	16899468	15	1938	0	26196	1.82e-29	4.13e-87	3.17e-12
RTN1	14	59132447	59407310	39	0	0	305413	1.43e-16	1.35e-28	5.6e-12
RTN4IP1	6	107125596	107184066	5	13241	0	50998	4.51e-17	6.96e-18	4.96e-13
RUFY1	5	178910165	178969633	11	0	0	28615	4.8e-23	3.08e-116	1.49e-15
RUFY3	4	71806560	71891789	9	245063	0	273183	7.62e-20	2.3e-48	2.29e-12
RUNX2	6	45404032	45626796	19	0	0	8124	1.47e-16	2.79e-39	7.37e-14
RWDD2A	6	83959817	83962975	29	158080	2482	317298	3.38e-30	1.29e-74	4.33e-12
RWDD3	1	95472299	95485367	2	42334	35197	49471	1.94e-12	1.59e-12	2.28e-12
RYBP	3	72506438	72578464	1	0	0	0	3.05e-16	3.05e-16	3.05e-16
RYR1	19	43616180	43770044	3	0	0	0	1.24e-15	2.87e-23	1.16e-12
S100A12	1	151612805	151614699	12	13855.5	0	29428	4.18e-21	5.37e-22	6.82e-17
S100A13	1	151857899	151873192	14	28173.5	0	100131	1.8e-52	5.45e-80	1.48e-13
S100A3	1	151786449	151788358	4	12228.5	9548	18586	1.05e-13	5.08e-14	8.5e-13
S100P	4	6746467	6749798	3	12904	7787	13159	7.69e-24	3.62e-62	1.33e-15
S100PBP	1	33055630	33097062	4	14396.5	0	49820	2.6e-27	3.45e-41	3.58e-26
S100Z	5	76181582	76252811	1	1052	1052	1052	1.95e-12	1.95e-12	1.95e-12
SAAL1	11	18058469	18084214	15	27436	0	157768	1.3e-24	5.57e-38	5.2e-19
SAMM50	22	42673949	42723744	4	0	0	1218	3.53e-17	3.36e-28	2.36e-12
SARM1	17	23723114	23752173	2	29552.5	9842	49263	3.17e-17	2.82e-17	3.51e-17
SARS2	19	44097751	44113376	6	14387.5	0	33998	2.37e-34	1.09e-103	1.23e-12
SASH1	6	148635133	148914877	2	0	0	0	2.87e-12	5.55e-14	5.68e-12
SC5DL	11	120668598	120689329	3	3328	0	4609	3.78e-14	1.45e-14	4.32e-14
SCAND2	15	82975695	82985249	2	129028	100441	157614	8.73e-13	1.38e-13	1.61e-12
SCAPER	15	74427593	74984799	59	0	0	281483	1.17e-41	2.5e-77	2.76e-13
SCARB1	12	123828139	123914346	8	0	0	15040	1.12e-14	2.49e-21	3.98e-12
SCARB2	4	77298918	77354059	1	39434	39434	39434	9.58e-18	9.58e-18	9.58e-18
SCCPDH	1	244954001	244998060	6	0	0	10734	9.25e-16	9.95e-29	1.24e-14
SCFD1	14	30161272	30279396	12	0	0	82260	1.5e-21	9.25e-37	1.13e-13
SCGB1C1	11	183080	184573	5	49979	35795	75941	3.73e-28	2.11e-29	6.84e-25
SCGB3A1	5	179949712	179951146	1	12591	12591	12591	3.58e-12	3.58e-12	3.58e-12
SCGB3A2	5	147238467	147241946	14	11390.5	1225	54457	7.88e-17	7.14e-79	3.75e-14
SCLT1	4	130024602	130234214	15	0	0	60000	1.02e-14	1.05e-20	1.58e-12
SCML1	23	17665509	17683026	3	36961	5372	39094	1.53e-13	1.53e-13	1.7e-13
SCN9A	2	166759941	166940749	7	3963	0	10934	8.68e-17	7.29e-19	7.02e-15
SCO1	17	10524380	10541572	11	16387	0	36283	4.52e-22	5.03e-23	2.48e-20
SCO2	22	49308865	49310900	1	4479	4479	4479	1.95e-16	1.95e-16	1.95e-16
SCP2	1	53165530	53289870	35	189278	0	259076	1.01e-58	8.76e-155	2.21e-13
SCRN1	7	29926273	29995902	1	0	0	0	4.58e-12	4.58e-12	4.58e-12
SCYL1BP1	1	168767894	168789208	4	44272	3447	123343	2.02e-14	1.56e-15	7.32e-13
SDCCAG3	9	138416196	138424882	19	14068	0	71365	4.16e-28	3.35e-75	2.25e-15
SDCCAG8	1	241485943	241730011	25	0	0	138435	4.56e-31	4.04e-49	4e-15
SDHC	1	159550790	159601154	6	2472	0	37508	4.31e-16	1.32e-16	4.31e-16
SEC14L1	17	72648647	72724770	2	0	0	0	2.41e-15	2.16e-15	2.67e-15
SEC14L5	16	4948319	5009157	6	0	0	675	3.5e-15	7.42e-32	3.82e-14
SEC61A2	10	12211642	12251962	6	0	0	0	2.69e-21	4.37e-22	4.26e-20
SELL	1	167926434	167947461	13	114025	0	351017	1.01e-19	4.04e-32	5.97e-13
SEMA4G	10	102722276	102735362	18	36806.5	0	90595	4.71e-57	1.35e-233	3.36e-27
SEMA5A	5	9088139	9599233	5	18263	0	64642	6.54e-20	3.55e-40	4.26e-19
SENP7	3	102525807	102714757	14	0	0	31816	1.51e-13	8.31e-14	8.04e-13
2010-09-01	2	109657669	109729072	6	13780	0	34829	1.78e-19	3.51e-21	1.62e-14
2011-09-01	4	78089919	78178791	7	0	0	0	2.53e-14	9.07e-15	1.27e-13
2002-09-01	2	241903396	241942115	23	89022	3184	150731	5.47e-16	6.33e-57	3.18e-12
SERAC1	6	158450537	158509290	3	32968	0	33089	2.4e-20	5.73e-22	2.68e-20
SERHL	22	41226540	41238510	1	2203	2203	2203	3.92e-12	3.92e-12	3.92e-12
SERINC2	1	31654999	31680111	27	14338	0	194006	4.99e-29	3.97e-40	4.51e-12
SERINC5	5	79466607	79534810	4	2956.5	0	9398	6.12e-16	5.72e-34	1.63e-12
SERPINB1	6	2778735	2787095	4	0	0	0	1.14e-25	6.33e-26	2.38e-19
SERPINB10	18	59726205	59754325	50	27498.5	0	332184	1.77e-78	3.12e-134	3.03e-13
SERPINB6	6	2893392	2917089	18	0	0	75356	2.98e-20	1.06e-39	9.51e-13
SERPINB9	6	2832507	2848506	5	44082	0	53243	1.16e-17	4.59e-36	2.15e-12
SERPINE2	2	224548073	224612249	17	2310	0	26878	6.68e-26	9.32e-39	1.37e-12
SERPINF2	17	1592880	1605309	2	9003	8353	9653	4.79e-29	1.47e-38	9.57e-29
SERPINH1	11	74950818	74961492	1	10095	10095	10095	8.88e-17	8.88e-17	8.88e-17
SERPINI2	3	168642417	168674515	4	10956	0	26722	6.29e-20	1.54e-21	3.97e-18
SETD3	14	98933855	99016991	16	0	0	24056	6.27e-26	8.03e-27	6.49e-14
SETD4	21	36328709	36373557	31	46836	0	92078	3.53e-20	8.44e-50	1.01e-13
SETMAR	3	4319999	4333949	5	45138	44818	60767	3.18e-35	2.6e-40	4.39e-29
SF1	11	64288654	64302817	14	46238	0	232748	1.54e-44	1.19e-58	2.73e-12
SF3A1	22	29057979	29082913	20	61407	0	111779	4.74e-28	2e-101	1.51e-12
SFMBT2	10	7244255	7493456	2	0	0	0	1.72e-12	1.02e-12	2.42e-12
SFT2D1	6	166653214	166676018	1	0	0	0	6.17e-19	6.17e-19	6.17e-19
SFTPD	10	81687478	81698841	7	24161	0	49857	9.02e-19	1.7e-23	6.48e-13
SFXN1	5	174838189	174888201	6	1776.5	0	2957	3.5e-12	1.35e-12	5.42e-12
SGCA	17	45598365	45608291	1	35092	35092	35092	1.08e-14	1.08e-14	1.08e-14
SGCB	4	52581629	52599203	16	48532.5	0	188115	5.86e-14	2.57e-15	7.82e-13
SGSH	17	75797685	75808719	1	0	0	0	5.55e-27	5.55e-27	5.55e-27
SGTA	19	2705712	2734354	4	0	0	164	6.03e-16	2.59e-16	4e-15
SH2D1B	1	160631680	160648552	3	6818	3583	10223	9.84e-14	7.82e-14	1.85e-13
SH3BGRL	23	80344278	80440698	85	274579	11412	564270	2.12e-14	1.42e-15	5.44e-13
SH3BGRL3	1	26478833	26480599	13	31622	4861	58930	9.6e-20	7.95e-31	2.68e-12
SH3BP1	22	36365630	36381995	13	34525	5289	375914	7.44e-15	5.13e-48	3.23e-12
SHMT1	17	18171912	18207581	24	74023	0	281562	6.15e-27	8.4e-108	1.12e-14
SHPRH	6	146227152	146327252	30	64159.5	0	303873	6.09e-14	2.93e-16	4.92e-12
SHROOM1	5	132185734	132194489	14	64298	14329	300837	5.14e-19	2.77e-28	4.96e-13
SIDT2	11	116554669	116573371	46	219285	0	493223	3.62e-56	1.56e-202	3.2e-12
SIGLEC11	19	55144064	55156241	14	25688.5	0	99470	1.7e-17	2.22e-88	6.28e-15
SIGLEC12	19	56686293	56696813	21	22084	0	44898	1.03e-80	2.36e-117	1.71e-16
SIGLEC5	19	56807156	56825530	5	1806	0	34188	2.12e-16	7.07e-63	1.92e-13
SIGLEC7	19	56337370	56348595	5	2976	817	15331	1.99e-72	1.69e-84	2.35e-70
SIPA1L2	1	230600334	230763927	6	29728	20518	39216	1.97e-29	1.26e-36	3.12e-12
SIRPA	20	1822813	1868543	4	43660.5	35405	51487	1.86e-27	1.65e-28	2.19e-18
SIRPB1	20	1493029	1548689	30	41287	0	55399	8.02e-23	1.35e-72	2.28e-12
SIRPD	20	1462897	1487489	6	29269.5	7422	61305	1.05e-19	3.7e-21	4.51e-12
SIRT1	10	69314433	69348153	5	21156	8901	50867	1.07e-12	8.64e-13	2.69e-12
SIRT5	6	13682812	13720499	4	1619	0	7823	3.66e-19	3.3e-19	2.17e-18
SKIV2L	6	32034560	32045509	3	5894	4027	6664	1.18e-12	7.93e-18	1.21e-12
SLAMF1	1	158846513	158883493	3	37889	35861	37917	2.18e-23	3.71e-26	1.58e-14
SLC11A1	2	218954996	218969860	60	164336	0	398730	1.61e-17	4.29e-248	4.21e-12
SLC12A2	5	127447382	127553278	1	61957	61957	61957	2.68e-12	2.68e-12	2.68e-12
SLC15A2	3	123095977	123143147	4	97340.5	56036	148067	7.35e-16	3.35e-16	2.42e-15
SLC15A4	12	127843720	127874494	5	0	0	0	1.55e-20	6.43e-22	2.45e-20
SLC18A1	8	20046652	20084997	15	0	0	4832	5.44e-37	3.84e-116	9.17e-19
SLC1A4	2	65070098	65104501	6	61684.5	30608	85083	2.11e-16	1.33e-16	4.06e-15
SLC1A5	19	51969982	51983691	1	0	0	0	2.7e-21	2.7e-21	2.7e-21
SLC20A1	2	113119998	113137869	3	38751	31808	43932	7.92e-15	4.72e-15	4.99e-13
SLC22A15	1	116320642	116413548	1	33732	33732	33732	3.91e-16	3.91e-16	3.91e-16
SLC22A16	6	110852627	110904537	35	0	0	67339	1.04e-26	3.89e-279	2.99e-13
SLC22A18	11	2877527	2903052	6	18414.5	0	63164	1.3e-13	4.59e-22	5.45e-12
SLC22A18AS	11	2865904	2881546	4	13376	945	84670	4.44e-16	9.34e-29	4.52e-15
SLC22A4	5	131658044	131707791	63	82874	0	294040	3.59e-24	8.97e-45	3.79e-12
SLC22A5	5	131733343	131759204	76	80700	0	871498	3.66e-34	6.66e-85	4.35e-12
SLC23A3	2	219734425	219743030	3	12054	5544	14504	5.74e-13	2.37e-13	2.78e-12
SLC24A3	20	19141487	19651540	30	0	0	0	1.24e-16	1.11e-22	8.68e-13
SLC24A4	14	91858674	92032348	21	0	0	5724	1.9e-31	3.15e-49	2.53e-12
SLC24A6	12	112220955	112257308	4	0	0	63995	5.32e-20	4.02e-36	1.14e-16
SLC25A13	7	95587469	95789341	18	0	0	34638	3.13e-26	6.3e-29	1.06e-17
SLC25A16	10	69912104	69957613	35	183055	0	294450	1.45e-14	4.88e-61	1.18e-12
SLC25A28	10	101360272	101370158	2	509.5	0	1019	1.07e-14	7.22e-15	1.42e-14
SLC25A29	14	99827201	99842613	14	39628	0	115693	6.41e-18	5.2e-62	2.15e-12
SLC25A34	1	15935396	15940471	4	63478.5	12287	87995	1.04e-14	7.89e-25	5.24e-12
SLC25A37	8	23442308	23486008	6	0	0	9245	2.25e-13	1.51e-15	4.44e-13
SLC26A8	6	36019273	36100355	16	5807	0	103980	3.9e-15	7.85e-26	1.77e-12
SLC29A3	10	72749038	72793146	1	0	0	0	3.85e-15	3.85e-15	3.85e-15
SLC29A4	7	5289087	5310228	3	49440	45493	67267	4.88e-17	1.28e-18	7.2e-14
SLC2A5	1	9019594	9052257	22	11245.5	0	83507	1.45e-33	2.42e-88	2.56e-13
SLC2A8	9	129199286	129209955	31	36040	0	99139	2.09e-31	4.89e-52	1.95e-12
SLC2A9	4	9436948	9650970	11	0	0	233122	1.34e-14	5.69e-21	1.13e-12
SLC35A5	3	113763585	113785692	13	21507	0	72145	4.54e-25	1.22e-27	1.51e-20
SLC35B4	7	133624632	133652343	21	11446	0	53649	2.59e-21	3.02e-23	1.49e-14
SLC35D3	6	137285095	137288467	2	24147	12951	35343	7.53e-23	5.49e-43	1.51e-22
SLC35E3	12	67426203	67446120	3	39354	17837	52978	1.02e-15	7.17e-16	3.02e-15
SLC35F3	1	232107447	232526872	1	0	0	0	1.2e-15	1.2e-15	1.2e-15
SLC36A1	5	150807356	150852132	11	4028	0	38028	8.69e-16	3.24e-37	5.71e-12
SLC37A3	7	139680023	139744780	9	0	0	0	1.15e-37	7.83e-46	5.85e-16
SLC38A1	12	44863110	44949475	2	0	0	0	5.02e-19	7e-20	9.35e-19
SLC38A10	17	76833396	76883691	6	0	0	0	1.2e-15	1.18e-23	2.97e-13
SLC39A10	2	196229716	196310671	48	181264	0	458726	2.72e-25	1.17e-68	4.2e-14
SLC39A3	19	2683525	2691074	7	23149	3948	59905	1.72e-25	3.95e-40	3.42e-15
SLC39A8	4	103401844	103485654	13	8002	0	44942	6.39e-47	1.35e-48	9.89e-23
SLC41A3	3	127207890	127285824	47	23109	0	184740	4.67e-21	3.71e-216	5.08e-12
SLC44A2	19	10597229	10616233	4	80291.5	69779	95849	9.3e-15	1.59e-19	4.21e-14
SLC45A4	8	142290052	142307855	21	22152	0	120877	7.26e-31	3.93e-68	1.69e-12
SLC46A2	9	114681022	114692911	51	98464	0	210636	6.91e-42	1.13e-59	3.1e-12
SLC47A1	17	19377759	19422938	18	126396	2605	170229	6.91e-34	3.38e-53	1.72e-12
SLC4A7	3	27389218	27473249	23	52782	0	155000	4.64e-15	9.62e-56	2.71e-12
SLC5A10	17	18794714	18864729	2	0	0	0	8.37e-15	1.46e-17	1.67e-14
SLC6A12	12	169513	193068	4	0	0	24187	1.21e-14	9.77e-29	1.11e-13
SLC6A6	3	14419110	14505859	1	0	0	0	3.63e-13	3.63e-13	3.63e-13
SLC7A10	19	38391410	38408596	1	5926	5926	5926	1.25e-18	1.25e-18	1.25e-18
SLC7A6	16	66855924	66893223	28	41487	0	981823	1.74e-38	1.15e-96	1.11e-13
SLC7A7	14	22312274	22358840	3	0	0	0	3.8e-16	3.58e-16	5.54e-16
SLC7A9	19	38013262	38052512	4	11466.5	0	52997	1.19e-12	6.74e-13	2.04e-12
SLC9A3R1	17	70256363	70277084	7	1946	0	19160	1.84e-25	1.68e-32	4.42e-19
SLCO3A1	15	90197950	90507783	7	9167	0	12488	1.44e-14	2.98e-26	7.67e-14
SLFN5	17	30594199	30618852	10	30455	0	75900	1.83e-15	1.45e-34	1.27e-12
SMAD5	5	135496435	135546321	25	15043	0	101316	1.05e-47	3.74e-94	1.7e-13
SMAD6	15	64781688	64861377	7	0	0	2969	1.85e-13	2.75e-15	1.61e-12
SMAD7	18	44700222	44731079	2	11105.5	0	22211	1.08e-13	3.51e-28	2.17e-13
SMAP1	6	71434200	71628435	17	0	0	11163	5.95e-28	1.42e-31	4.4e-13
SMARCB1	22	22459150	22506703	2	0	0	0	3.46e-13	3.46e-13	3.46e-13
SMARCD2	17	59263173	59273661	15	123537	23011	263441	5.94e-18	8.57e-19	1.22e-12
SMARCE1	17	36037511	36057629	22	35624	0	72306	6.08e-48	2.95e-66	9.48e-21
SMC6	2	17708562	17844943	69	42254	0	400520	6.64e-25	0	2.86e-12
SMG5	1	154485641	154519240	21	20445	0	155137	4.78e-58	3.44e-226	4.04e-12
SMG7	1	181708257	181789948	57	75025	0	218245	5.72e-22	9.47e-140	5.5e-12
SMPD2	6	109868624	109871814	21	80465	697	331775	6.58e-17	8.28e-19	3.77e-12
SMPDL3A	6	123152120	123172561	5	82560	77223	143315	1.17e-17	1.1e-27	1.43e-14
SMYD3	1	243979267	244737237	2	0	0	0	5.14e-16	1.98e-16	8.29e-16
SMYD4	17	1629582	1679925	8	0	0	9728	7.18e-47	7.54e-68	1.73e-13
SNAI3	16	87271591	87280383	6	6876	0	21687	7.52e-29	9.24e-57	2.22e-13
SNAP29	22	19543292	19574109	41	62952	0	207870	6.78e-34	3.02e-144	4.09e-13
SNAPC3	9	15412732	15455830	4	0	0	0	1.64e-15	2.56e-16	5.43e-15
SNORA33	6	133180051	133180180	28	28175.5	262	107047	4.56e-26	5.94e-31	2.04e-12
SNORD100	6	133179634	133179709	1	48384	48384	48384	1.83e-12	1.83e-12	1.83e-12
SNORD25	11	62379612	62379680	5	9182	2999	55400	3.21e-30	1.2e-30	1.75e-29
SNRPN	15	22619887	22776293	11	17736	0	82682	5.69e-16	2.12e-19	2.15e-12
SNURF	15	22652824	22770696	5	0	0	42230	1.59e-13	7.43e-18	4.24e-13
SNX11	17	43539919	43555104	7	37113	0	55567	1.87e-21	6.31e-22	5.82e-14
SNX16	8	82874377	82916990	21	41288	0	188496	2.71e-42	9.76e-58	2.29e-12
SNX19	11	130250977	130291592	10	0	0	16141	3.93e-14	1.12e-18	4.84e-12
SNX20	16	49257712	49272730	5	8858	0	22751	1.72e-17	7.67e-18	2.31e-12
SNX26	19	40958316	40971564	1	40477	40477	40477	3.82e-12	3.82e-12	3.82e-12
SNX29	16	12053556	12575646	54	0	0	50121	1.2e-24	3.57e-140	5.67e-12
SOAT1	1	177529640	177591075	25	136354	20417	478451	3.06e-15	3.7e-59	4.92e-14
SOCS5	2	46779603	46843431	16	4471.5	0	38663	8.61e-28	5.25e-65	3.17e-13
SOD2	6	160020141	160034343	26	60279	0	442289	1.88e-17	3.88e-150	5.59e-12
SORBS3	8	22465196	22488952	18	48156	0	137256	9.48e-13	3.85e-16	5.71e-12
SORD	15	43102696	43154330	2	13684	0	27368	2.14e-21	7.87e-28	4.28e-21
SOS1	2	39066331	39201696	8	0	0	35507	8.01e-19	5.23e-24	7.48e-14
SP1	12	52060246	52096488	11	57091	0	292681	4.69e-27	6.64e-55	3.33e-12
SP4	7	21434214	21520674	1	0	0	0	5.57e-14	5.57e-14	5.57e-14
SPA17	11	124048950	124069895	2	24375	21020	27730	4.92e-36	1.37e-37	9.7e-36
SPAG1	8	101239439	101323306	41	75122	0	167443	6.74e-40	1.89e-99	1.49e-12
SPAG7	17	4803246	4811856	1	60421	60421	60421	3.3e-26	3.3e-26	3.3e-26
SPAG8	9	35797782	35802259	3	21189	0	55349	1.16e-17	3.42e-20	4.49e-16
SPARC	5	151021212	151046710	2	1324	0	2648	1.31e-15	7.72e-16	1.85e-15
SPATA20	17	45979554	45988210	17	31421	0	100382	9.06e-35	2.19e-121	1.66e-13
SPATA5L1	15	43481878	43613978	29	57919	0	148208	7.39e-25	1.62e-62	3.87e-16
SPCS3	4	177478126	177486490	4	1802	995	1863	2.06e-16	1.43e-17	6.72e-16
SPDYC	11	64694283	64697264	5	100337	988	166766	6.03e-21	1.88e-30	4.91e-12
SPECC1L	22	22996866	23143212	1	31671	31671	31671	1.63e-28	1.63e-28	1.63e-28
SPG7	16	88102306	88151674	25	32458	0	189244	1.06e-15	1.08e-26	1.08e-12
SPHK1	17	71892326	71895536	3	38036	22187	50876	1.83e-12	1.22e-12	2.26e-12
SPI1	11	47332985	47356703	20	261741	0	510696	1.1e-20	3.84e-38	3.52e-12
SPINT1	15	38923538	38937144	9	8736	0	126578	3.55e-20	4.64e-21	2.71e-12
SPINT2	19	43447042	43474948	1	1416	1416	1416	3.34e-17	3.34e-17	3.34e-17
SPIRE1	18	12436511	12648133	21	0	0	77383	2.56e-18	1.58e-35	3.56e-12
SPNS1	16	28893623	28903364	18	257527	0	495605	2.71e-47	3.69e-133	1.2e-16
SPNS3	17	4283968	4338247	2	1836	0	3672	2.15e-16	3.53e-17	3.94e-16
[truncated: 479 more rows]
