# Supplementary material for: Genetics and Beyond – The Transcriptome of Human Monocytes and Disease Susceptibility
Source: PLoS One. 2010 May 18;5(5):e10693. doi: 10.1371/journal.pone.0010693 (PMC2872668; doi:10.1371/journal.pone.0010693)
Supplement: File S4 — Comparison cis eQTL in GHS and the study of Schadt et al. (0.28 MB XLS) [file pone.0010693.s009.xls]

## Sheet: Supplementary file 4. Compariso
	GHS				GHS	GHS	Schadt	Schadt
eQTL name	Best cis eSNP in GHS	Chrom	Position	SNP-eQTL distance	P-value	Significance	P-value	P-value class
AADACL1	rs9866214	3	173872567	0	3.76e-07	1	1.74e-05	1
AAK1	rs4515501	8	27819048	1000000000	6.98e-07	0	4.23e-05	1
ABAT	rs9923816	16	8660048	15880	3.99e-30	1	6.89e-08	1
ABCA10	rs8080863	17	64681095	0	1.31e-06	1	5.09e-13	3
ABCA5	rs13190445	5	169453475	1000000000	2.23e-06	0	7.11e-12	3
ABCB9	rs10428448	4	24293980	1000000000	1.43e-06	0	7.44e-12	3
ABCC9	rs6555882	5	169401666	1000000000	2.45e-07	0	2.44e-05	1
ABCG5	rs1338643	10	72321700	1000000000	9.27e-07	0	1.58e-07	1
ABHD12	rs1888999	20	25239848	0	1.31e-50	1	2.12e-46	6
ABP1	rs6464101	7	150108985	71521	4.75e-49	1	6.49e-08	1
ABP1	rs6464104	7	150109336	71170	4.75e-49	1	6.49e-08	1
ABT1	rs11112600	12	104500658	1000000000	4.51e-07	0	7.78e-07	1
ACACA	rs4770842	13	18622495	1000000000	1.2e-06	0	4.5e-05	1
ACAD9	rs1640351	22	18591328	1000000000	1.67e-07	0	8e-06	1
ACADS	rs12863903	13	95436652	1000000000	1.41e-07	0	1.01e-06	1
ACBD4	rs6589065	11	108680514	1000000000	5.08e-08	0	3.54e-05	1
ACCN2	rs17139121	7	18374819	1000000000	6.41e-07	0	2.01e-05	1
ACO1	rs4633144	9	32494294	53460	6.31e-09	1	1.79e-05	1
ACOT1	rs2828206	21	23799158	1000000000	1.39e-07	0	5.71e-14	3
ACOT2	rs16864790	2	6208420	1000000000	3.51e-07	0	9.84e-15	3
ACTG1	rs6805296	3	60519172	1000000000	3.05e-06	0	5.46e-06	1
ACTR5	rs2254234	20	36811777	0	1.98e-51	1	5.02e-09	2
ACVR2A	rs7670731	4	163729915	1000000000	3.2e-06	0	7.08e-09	2
ADAL	rs1814538	15	41547066	118166	8.18e-15	1	6.1e-07	1
ADARB1	rs2838768	21	45315769	2427	2.01e-07	1	3.56e-06	1
ADCY9	rs2531977	16	3983702	0	6.2e-13	1	1.43e-08	1
ADCYAP1	rs2428236	23	118919172	1000000000	5.73e-08	0	4.63e-05	1
ADHFE1	rs3739338	8	67523818	0	1.19e-98	1	3.7e-05	1
ADRA1A	rs4817489	21	32725959	1000000000	1.24e-06	0	1.56e-13	3
AFF4	rs10940969	5	31845402	100393568	1.86e-06	0	4.44e-06	1
AFP	rs4620037	5	170807702	1000000000	1.16e-06	0	2.54e-16	4
AGA	rs2271101	4	178596713	0	4.58e-135	1	3.07e-05	1
AGPS	rs12410640	1	34464326	1000000000	3.05e-06	0	1.71e-05	1
AHI1	rs7750586	6	135869366	0	1.42e-49	1	1.94e-09	2
AHSA2	rs4671398	2	61294011	24447	3.46e-76	1	5.76e-10	2
AIM1	rs12528406	6	107147668	22640	1.04e-13	1	2.16e-09	2
AKAP10	rs203457	17	19758930	0	8.01e-66	1	1.77e-08	1
AKAP3	rs6789134	3	125425029	1000000000	6.32e-09	0	1.56e-09	2
AKAP8	rs1479392	3	61932728	1000000000	1.16e-06	0	5.45e-06	1
AKR7A3	rs2851634	11	97249540	1000000000	2.04e-08	0	3.97e-05	1
ALDH16A1	rs2293011	19	54646828	1497	1.66e-08	1	8.93e-06	1
ALDH18A1	rs275841	19	53564823	1000000000	1.11e-08	0	1.31e-05	1
ALDH5A1	rs6750442	2	11176518	1000000000	1.23e-06	0	1.46e-05	1
ALG1	rs12361016	11	80476093	1000000000	2.13e-06	0	2.44e-25	5
ALG11	rs9526823	13	51499054	0	3.39e-241	1	5.41e-06	1
ALKBH8	rs2036834	12	103475073	1000000000	5.78e-09	0	3.62e-05	1
ALMS1	rs6720094	2	73441584	24810	1.52e-15	1	5.01e-11	3
ALPK2	rs12789483	11	102141584	1000000000	2.14e-06	0	2.44e-06	1
AMDHD1	rs10161146	12	94847551	13651	1.59e-225	1	1.29e-06	1
AMFR	rs2587873	16	54970235	0	4.21e-149	1	3.34e-42	6
AMFR	rs2440467	16	54974548	0	4.21e-149	1	3.34e-42	6
AMIGO1	rs11239534	10	45288596	1000000000	2.24e-07	0	1.87e-28	6
ANAPC10	rs13131227	4	15031051	131104714	1.14e-06	0	4.54e-05	1
ANAPC13	rs10935120	3	135715782	28263	2.1e-105	1	1.63e-15	3
ANAPC4	rs10027814	4	24995657	0	1.89e-35	1	1.77e-10	2
ANG	rs1010461	14	20223628	0	2.3e-67	1	1.93e-06	1
ANKRD10	rs9521981	13	110342843	0	3.93e-23	1	2.07e-09	2
ANKRD22	rs17520994	1	190341517	1000000000	2.79e-06	0	4.3e-05	1
ANKRD26	rs7907871	10	123627690	96198257	2.01e-08	0	1.43e-08	1
ANKRD27	rs9304837	19	37815768	0	1.68e-08	1	3.38e-05	1
ANKRD27	rs7250780	19	37815416	0	1.68e-08	1	3.38e-05	1
ANKRD28	rs12485738	3	56840816	40964759	1.02e-09	0	2.61e-11	3
ANKRD57	rs6594037	2	109698874	30326	4.82e-30	1	7.49e-07	1
ANKRD7	rs2337243	22	45946535	1000000000	1.48e-06	0	3.92e-05	1
ANKRD9	rs12485738	3	56840816	1000000000	3.25e-14	0	3.26e-08	1
ANPEP	rs12197	15	88177804	18728	7.42e-131	1	2.33e-07	1
ANUBL1	rs1962219	22	43266482	1000000000	2.65e-06	0	1.11e-10	2
ANXA4	rs6736776	2	69832899	0	7.97e-15	1	1.82e-05	1
AOAH	rs9268858	6	32537736	1000000000	1.03e-61	0	6.09e-07	1
AOAH	rs9268853	6	32537621	1000000000	1.03e-61	0	6.09e-07	1
AOF1	rs172520	6	18366495	34432	1.24e-24	1	5.13e-09	2
AOF2	rs3845521	1	23344928	62157	5.08e-11	1	2.13e-09	2
AP2A2	rs11246385	11	1030891	28651	1.06e-08	1	5.65e-18	4
AP3M2	rs4615558	8	42125975	3773	8.45e-52	1	8.94e-15	3
AP3S2	rs7173483	15	88172552	5241	7.78e-48	1	2.98e-19	4
AP4B1	rs1344142	3	56832473	1000000000	3.47e-09	0	2.08e-05	1
AP4M1	rs4729568	7	99477381	59685	3.04e-29	1	2.23e-06	1
APIP	rs2915178	11	34834627	25794	9.21e-64	1	4.84e-18	4
APOBEC3G	rs5750734	22	37779449	23633	4.53e-11	1	6.11e-06	1
APOC1	rs9850825	3	12261720	1000000000	4.04e-08	0	4.11e-05	1
APOC2	rs17297507	2	5645384	1000000000	3.13e-08	0	3.56e-39	6
AQP3	rs11726309	4	54890500	1000000000	8.66e-07	0	2.72e-05	1
ARF5	rs839128	12	85073786	1000000000	3.98e-10	0	1.48e-05	1
ARHGAP1	rs1058348	10	11342351	1000000000	3.38e-07	0	1.68e-05	1
ARHGAP10	rs1990765	19	51332391	1000000000	1.15e-06	0	2.07e-25	5
ARHGEF19	rs221035	1	16399116	0	1.19e-112	1	4.46e-12	3
ARIH1	rs8038734	15	70598456	0	3.63e-13	1	1.57e-05	1
ARL17P1	rs17651507	17	41414847	534950	2.38e-111	1	2.83e-22	5
ARL5B	rs10741132	10	19012577	5631	6.77e-40	1	1.76e-11	3
ARL6IP5	rs7094121	10	51754498	1000000000	7.75e-07	0	1.09e-09	2
ARMC1	rs478805	11	124946622	1000000000	1.43e-06	0	2.83e-09	2
ARMC9	rs3778394	6	166901125	1000000000	2.83e-09	0	4.31e-11	3
ARMETL1	rs10835595	11	29827288	1000000000	1.48e-06	0	5.3e-08	1
ARSB	rs163133	5	78321502	3389	2.03e-26	1	1.45e-15	3
ART4	rs2571639	2	14660289	1000000000	4.7e-08	0	3.21e-05	1
ASAHL	rs17221100	4	77042249	15400	1.29e-98	1	2.86e-11	3
ASGR2	rs425694	17	6956963	0	1.34e-88	1	3.76e-06	1
ASNS	rs17169233	7	97449960	110228	3.08e-72	1	2.71e-05	1
ASRGL1	rs1406384	11	61840106	21244	2.48e-83	1	7.62e-06	1
ATG16L1	rs4905125	14	93512208	1000000000	2.53e-07	0	1.16e-05	1
ATHL1	rs3817637	11	275920	3215	1.22e-11	1	6.76e-17	4
ATP5A1	rs1800639	18	41925238	0	4.3e-49	1	1.88e-05	1
ATP5O	rs2309557	17	6105712	1000000000	3.66e-07	0	6.37e-06	1
ATP5S	rs7161563	14	49868876	0	4.95e-13	1	4.44e-08	1
ATP6V1B2	rs295075	17	29805244	1000000000	1.16e-06	0	2.7e-06	1
ATP6V1D	rs17104103	14	66731705	142638	7.88e-15	1	4.39e-06	1
ATP6V1E1	rs5746439	22	16448785	6117	3.04e-09	1	1.99e-07	1
ATP7B	rs3742290	13	51501242	17611	2.7e-15	1	3.24e-10	2
ATP8A1	rs2130789	10	122842419	1000000000	1.36e-06	0	4.92e-05	1
ATP8B4	rs12903325	15	48140569	0	1.24e-74	1	3.11e-09	2
ATPIF1	rs905909	1	28392439	42759	1.8e-16	1	9.57e-07	1
AVEN	rs6889467	5	174509846	1000000000	6.16e-08	0	2.04e-05	1
AVPI1	rs10882989	10	99439581	2572	5.59e-07	1	9.45e-06	1
AXL	rs338586	19	46403595	13353	3.82e-14	1	6.71e-14	3
B3GALT4	rs458679	6	33350470	2425	3e-52	1	2.54e-05	1
B3GALTL	rs2056443	13	30803942	0	8.59e-39	1	2.06e-28	6
B3GAT1	rs17045861	2	114389167	1000000000	1.88e-06	0	4.54e-07	1
BACE1	rs3126418	23	37381416	1000000000	7.1e-08	0	1.28e-05	1
BAG5	rs7148456	14	103098023	0	6.02e-23	1	7.16e-06	1
BAIAP2L2	rs1203785	4	2396440	1000000000	1.11e-07	0	3.97e-05	1
BARD1	rs7590017	2	215326608	0	6.92e-92	1	1.18e-07	1
BBS1	rs2144787	14	26449303	1000000000	8.67e-07	0	1.05e-09	2
BBS10	rs12452773	17	43923154	1000000000	1.17e-09	0	7.06e-11	3
BBS2	rs13337155	16	55062225	13576	3.19e-135	1	2.77e-12	3
BCAS2	rs1603005	10	30961293	1000000000	1.05e-06	0	2.3e-05	1
BCL2A1	rs12619197	2	22420053	1000000000	7.4e-06	0	2.12e-16	4
BCR	rs131686	22	21976953	0	1.12e-76	1	1.94e-09	2
BHLHB2	rs908078	3	4999771	0	2.41e-08	1	3.28e-05	1
BLVRA	rs12702053	7	43624282	140515	5.52e-65	1	5.9e-06	1
BLVRB	rs1981958	19	45599248	46293	2.18e-64	1	6.24e-08	1
BMPR2	rs13001933	2	202772093	177823	1.48e-06	1	5.56e-07	1
BNIP1	rs35387209	5	172493399	10747	1.19e-13	1	1.73e-16	4
BPGM	rs11188929	10	98563356	1000000000	1.13e-06	0	2.33e-13	3
BPI	rs6064334	20	36353805	12161	9.33e-44	1	1.98e-06	1
BRCA1	rs8176126	17	38512575	0	1.3e-58	1	9.73e-17	4
BRI3	rs6465666	7	97775194	16419	7.31e-13	1	1.76e-15	3
BRMS1L	rs283589	6	51124746	1000000000	7.17e-07	0	7.43e-06	1
BRSK1	rs17289855	3	183633600	1000000000	1.26e-06	0	4.34e-05	1
BRWD1	rs2297256	21	39480291	0	3.53e-18	1	5.97e-24	5
BSG	rs2283573	19	530100	0	1.94e-21	1	2.51e-16	4
BTBD10	rs11022889	11	13545586	104172	2.2e-12	1	3.58e-05	1
BTBD10	rs10500785	11	13530459	89045	2.2e-12	1	3.58e-05	1
BTBD11	rs4964565	12	106244750	0	6.44e-169	1	2.04e-06	1
BTBD16	rs1898661	5	153318503	1000000000	3.04e-07	0	1.54e-05	1
BTN3A1	rs2237236	6	26559532	36111	1.97e-16	1	1.96e-07	1
BTN3A2	rs9379851	6	26462759	10618	2.98e-154	1	5.1e-19	4
BTN3A2	rs9358932	6	26470684	2693	2.98e-154	1	5.1e-19	4
BTN3A3	rs12898166	14	91102508	1000000000	8.15e-07	0	2.97e-10	2
BTNL3	rs17704291	5	180269455	79052	3.21e-12	1	2.71e-08	1
BXDC1	rs12527783	6	111462478	8992	1.46e-33	1	9.51e-13	3
C1GALT1	rs11773545	7	7163403	77011	1.08e-23	1	4.74e-12	3
C1QBP	rs10973681	9	38130772	1000000000	4.51e-07	0	2.58e-05	1
C1RL	rs3861717	12	7161181	8112	1.43e-28	1	9.16e-15	3
C4A	rs16910679	9	26673644	1000000000	5.64e-06	0	1.87e-05	1
CA5A	rs7189771	16	86478317	809	1.34e-24	1	6.85e-20	4
CAB39	rs215747	7	32423371	1000000000	2.37e-06	0	2.16e-05	1
CAB39L	rs326841	4	112964283	1000000000	1.3e-08	0	2.47e-06	1
CALD1	rs1344142	3	56832473	1000000000	3.77e-28	0	1.51e-05	1
CALM2	rs12693762	2	154137008	106879854	3.02e-06	0	4.98e-05	1
CAMKK2	rs11065504	12	120164843	0	2.4e-107	1	7.29e-16	4
CAMLG	rs11950943	5	133944618	157487	2.19e-14	1	7.95e-08	1
CAND1	rs17695140	8	18510310	1000000000	3.91e-07	0	5.97e-06	1
CAND2	rs654337	13	97744186	1000000000	3.4e-07	0	4.94e-08	1
CAP1	rs10190454	2	70693610	1000000000	9.71e-07	0	3.11e-09	2
CAPN12	rs4802747	19	43882428	30244	4.75e-29	1	3.06e-11	3
CAPS	rs274793	19	5879185	12298	3.85e-12	1	1.52e-31	6
CARD6	rs7566676	2	180700746	1000000000	1.73e-08	0	1.73e-07	1
CARD6	rs12693225	2	180707579	1000000000	1.73e-08	0	1.73e-07	1
CARD8	rs1062808	19	53403288	37	4.99e-197	1	6.31e-30	6
CARHSP1	rs4985055	16	8856975	0	6.42e-25	1	7.11e-08	1
CASP5	rs540819	11	104371671	0	5.13e-17	1	2.68e-05	1
CASP7	rs3814231	10	115471008	0	6.96e-25	1	1.28e-10	2
CASP8	rs9298090	8	65955528	1000000000	3.07e-06	0	2.26e-07	1
CASP9	rs2020902	1	15706947	0	3.57e-15	1	8.45e-06	1
CAST	rs26484	5	96042325	0	2.18e-14	1	1.03e-06	1
CAST	rs26483	5	96042372	0	2.18e-14	1	1.03e-06	1
CAV2	rs760444	7	115784092	142588	3.86e-41	1	3.49e-06	1
CBR3	rs9984471	21	36469920	29192	2.1e-08	1	7.1e-06	1
CC2D1B	rs9633423	1	52608727	4275	4.09e-60	1	4.15e-07	1
CCDC101	rs231976	16	28453088	19670	3.55e-68	1	3.29e-19	4
CCDC102A	rs11047025	12	23696490	1000000000	1.07e-06	0	4.33e-05	1
CCDC123	rs17206303	19	38062985	0	5.94e-72	1	1.64e-22	5
CCDC123	rs17206282	19	38062406	0	5.94e-72	1	1.64e-22	5
CCDC127	rs4957020	5	367346	96049	8.25e-11	1	2.93e-28	6
CCDC15	rs7103312	11	124421807	5214	2.75e-73	1	4.27e-06	1
CCDC23	rs2816600	1	43039717	5593	1.26e-207	1	5.55e-19	4
CCDC25	rs10102309	8	27679128	0	1.47e-60	1	6.76e-12	3
CCDC58	rs6438726	3	123593611	8847	4.43e-120	1	3.35e-39	6
CCDC6	rs17378839	1	42672480	1000000000	2.68e-08	0	1.83e-05	1
CCDC76	rs16939764	12	108842719	1000000000	7.85e-06	0	1.11e-05	1
CCDC77	rs10848905	12	378050	3034	4.25e-35	1	2.06e-10	2
CCDC99	rs17071396	5	168914407	28809	4.48e-10	1	3.45e-15	3
CCL16	rs6514790	20	17268570	1000000000	1.4e-06	0	2.84e-06	1
CCNJ	rs3111016	2	155290222	1000000000	1.07e-06	0	2.62e-09	2
CCT2	rs6659595	1	243882719	1000000000	8.72e-07	0	8.73e-06	1
CCT5	rs2662532	5	10320090	589	9.99e-64	1	9.04e-07	1
CCT5	rs699113	5	10318076	0	9.99e-64	1	9.04e-07	1
CCT6B	rs2074519	17	30365947	53328	1.43e-17	1	2.9e-06	1
CD151	rs5030780	11	828110	0	1.31e-155	1	3.19e-10	2
CD300C	rs1171196	17	70024476	24366	6.37e-171	1	5.59e-11	3
CD33	rs3826656	19	56418425	1722	5.65e-16	1	4.13e-05	1
CD40	rs17380117	20	44167778	12535	8.07e-82	1	2.22e-06	1
CD52	rs17163749	1	26440752	76246	2.32e-189	1	5.07e-11	3
CD59	rs1190850	14	100133937	1000000000	1.81e-07	0	2.82e-10	2
CD68	rs9898876	17	7467687	41535	1.1e-12	1	6.71e-15	3
CD82	rs822355	3	187962817	1000000000	2.42e-07	0	3.95e-05	1
CD86	rs12814819	12	104638062	1000000000	3.4e-06	0	2.15e-05	1
CD9	rs12485738	3	56840816	1000000000	1.16e-14	0	1.09e-05	1
CDC14A	rs2847155	18	675574	1000000000	4.15e-06	0	3.03e-11	3
CDC2L5	rs6651259	8	133236929	1000000000	5.2e-06	0	8.8e-11	3
CDC42SE2	rs4492104	5	131117166	358887	1.02e-24	1	9.16e-13	3
CDC7	rs13447454	1	91738994	18	1.27e-31	1	5.81e-07	1
CDK10	rs7188458	16	88253985	26592	4.82e-24	1	1.72e-07	1
CDKAL1	rs10946439	6	21342013	1399	3.66e-13	1	2.36e-06	1
CDRT4	rs236809	17	15399447	0	1.03e-10	1	2.86e-05	1
CDS2	rs6038077	20	5091210	0	1.03e-44	1	2.04e-07	1
CEBPB	rs7077836	10	132641488	1000000000	3.04e-07	0	1.36e-05	1
CEBPZ	rs11124574	2	37352793	40545	7.17e-08	1	2.6e-05	1
CELSR2	rs17035949	1	109622442	2541	5.89e-13	1	3.09e-24	5
CENPN	rs12448368	16	79602448	0	6.56e-120	1	2.31e-14	3
CENPQ	rs2501966	6	49565794	0	4.13e-14	1	1.02e-20	4
CENTB1	rs4796398	17	7148921	31669	2.53e-11	1	1.7e-05	1
CEP192	rs11080620	18	13019068	0	1.49e-141	1	3.44e-18	4
CEP250	rs6060448	20	33575606	12388	7.74e-10	1	1.45e-06	1
CEP27	rs13021490	2	1290164	1000000000	3.49e-06	0	1.55e-10	2
CEP290	rs9621795	22	32601782	1000000000	6.14e-07	0	3.67e-05	1
CEP57	rs17672655	3	189973503	1000000000	5.45e-06	0	3.9e-07	1
CEP63	rs9968172	3	135713941	0	2.83e-54	1	1.17e-09	2
CERK	rs761906	22	45517323	4490	2.64e-08	1	2.22e-13	3
CES4	rs35918553	16	54428636	-999	7.88e-29	0	5.49e-16	4
CES7	rs6043705	20	15988860	1000000000	7.03e-07	0	4.88e-09	2
CFD	rs1683565	19	831602	16996	8.87e-73	1	1.59e-06	1
CFDP1	rs16981175	20	19745216	1000000000	3.47e-06	0	2.37e-05	1
CFHR2	rs2041179	4	109441014	1000000000	2.19e-07	0	1.93e-05	1
CGGBP1	rs12629581	3	88253918	63082	3.42e-13	1	2.64e-07	1
CHAD	rs7665142	4	14193019	1000000000	7.43e-07	0	1.48e-05	1
CHAF1A	rs11747434	5	172711817	1000000000	2.64e-07	0	9.98e-08	1
CHCHD6	rs325818	5	41064895	1000000000	1.09e-07	0	8.25e-09	2
CHEK2	rs9297985	8	59215846	1000000000	3.52e-06	0	1.54e-22	5
CHI3L2	rs639210	1	111544284	27520	2.34e-51	1	6.1e-07	1
CHID1	rs9633757	10	4374056	1000000000	3.38e-07	0	1.11e-08	1
CHST3	rs6903261	6	31223286	1000000000	1.31e-07	0	4.77e-05	1
CHURC1	rs10498518	14	64427295	23598	0	1	4.04e-20	4
CHURC1	rs2412065	14	64477410	5744	0	1	4.04e-20	4
CHURC1	rs10151701	14	64448202	2691	0	1	4.04e-20	4
CHURC1	rs12590986	14	64427445	23448	0	1	4.04e-20	4
CHURC1	rs1957425	14	64428329	22564	0	1	4.04e-20	4
CHURC1	rs10144942	14	64424795	26098	0	1	4.04e-20	4
CIB2	rs11067577	12	114328462	1000000000	1.63e-07	0	1.27e-13	3
CKB	rs7148456	14	103098023	39100	9.63e-10	1	2.12e-06	1
CLASP1	rs7582146	2	121890691	0	2.92e-15	1	1.24e-05	1
CLCN6	rs2076001	1	11801854	0	1.15e-19	1	1.37e-07	1
CLEC1A	rs4763446	12	10169834	26983	1.15e-10	1	4.94e-08	1
CLEC3B	rs4683029	3	45051827	0	2.95e-131	1	9.16e-06	1
CLOCK	rs6548003	2	30309586	1000000000	1.64e-07	0	4.05e-05	1
CMAH	rs9393617	6	25226036	0	4.79e-14	1	1.2e-12	3
CNDP2	rs3829640	18	70325960	0	5.25e-50	1	3.39e-07	1
CNKSR1	rs11068323	12	116002297	1000000000	2.74e-06	0	1.1e-07	1
CNP	rs6426910	1	163565667	1000000000	2.74e-07	0	2.12e-10	2
COG4	rs10733261	9	13453162	1000000000	1.17e-07	0	1.61e-05	1
COG5	rs12004220	9	16211771	1000000000	1.05e-06	0	1.78e-05	1
COG7	rs628949	13	100499765	1000000000	8.05e-07	0	1.83e-06	1
COL23A1	rs1106073	5	177844702	0	4.58e-08	1	1.82e-08	1
COL9A3	rs7978229	12	127325062	1000000000	4.06e-07	0	2.14e-08	1
COMMD7	rs6119946	20	30793365	0	1.12e-06	1	4.87e-05	1
COMT	rs5993883	22	18317638	0	8.37e-09	1	3.72e-07	1
COPG	rs7216994	17	59110605	1000000000	2.08e-06	0	1.28e-06	1
COPS2	rs10216467	8	55646136	1000000000	2.02e-07	0	9.66e-06	1
COPS7A	rs7605482	2	40326939	1000000000	1.32e-06	0	2.63e-08	1
COPS7B	rs12545664	8	119411713	1000000000	1.63e-07	0	2.86e-05	1
COQ6	rs4903164	14	73521068	21504	1.1e-23	1	6.76e-06	1
CORO1C	rs9327167	5	120168499	1000000000	3.11e-06	0	4.62e-05	1
COX10	rs11871993	17	13901383	12061	3.13e-08	1	5.71e-14	3
COX7A1	rs2815249	1	215640246	1000000000	3.03e-06	0	5.42e-08	1
CPNE1	rs6060578	20	33768859	52597	1.38e-157	1	7.13e-16	4
CPSF1	rs4380978	8	145570274	18980	3.8e-133	1	4.75e-08	1
CPXM2	rs821585	1	230154072	1000000000	9.39e-08	0	6.65e-23	5
CRBN	rs12691686	2	144120141	1000000000	2.05e-06	0	4.34e-15	3
CREB1	rs11177644	12	68072015	1000000000	5.13e-22	0	2.01e-06	1
CRIM1	rs2355195	2	52151396	15519615	3e-08	0	4.8e-05	1
CRIPAK	rs1732115	4	1234416	143736	1.18e-60	1	2.65e-06	1
CRIPT	rs3087822	2	46705537	0	2.55e-185	1	2.67e-07	1
CRKRS	rs4404103	17	34936183	0	1.12e-17	1	1.97e-11	3
CRNKL1	rs6081840	20	19956581	6431	1.4e-27	1	4.36e-11	3
CRYBB2	rs1930961	22	24205265	247429	2.95e-247	1	7.7e-19	4
CRYZ	rs405445	1	74993738	22405	4.12e-262	1	4.41e-06	1
CSDE1	rs17700008	17	43218590	1000000000	6.09e-08	0	2.57e-07	1
CSNK1G3	rs17091704	1	71981505	1000000000	1.06e-06	0	2.22e-05	1
CSNK2B	rs805297	6	31730585	10407	3.23e-10	1	8.84e-41	6
CST7	rs28527279	2	86802346	1000000000	3.68e-06	0	8.58e-08	1
CSTA	rs5008830	3	123513152	13549	1.66e-67	1	5.33e-09	2
CSTB	rs1573336	21	44064565	43878	6.26e-07	1	6.49e-09	2
CTBS	rs2911589	1	84806650	0	2.21e-14	1	4.75e-05	1
CTNNA1	rs1651358	5	138108906	8100	1.15e-63	1	5.2e-06	1
CTNNB1	rs13072632	3	41237448	0	9.87e-10	1	2.74e-09	2
CTNS	rs222790	17	3478239	8272	2.62e-51	1	6.55e-07	1
CTSB	rs10089520	8	11723498	13944	1.59e-32	1	1.4e-08	1
CTSC	rs183367	11	87660067	6354	3.78e-18	1	1.57e-05	1
CTSF	rs2242663	11	66091884	0	1.16e-21	1	3.65e-05	1
CTSH	rs3825932	15	77022501	0	1.25e-28	1	1.86e-17	4
CUGBP1	rs7893296	10	125309533	1000000000	4.88e-07	0	1.77e-11	3
CUL1	rs4962408	10	125966304	1000000000	2.05e-07	0	3.93e-05	1
CWF19L1	rs11597086	10	101943695	38350	5.03e-48	1	1.47e-39	6
CWF19L2	rs652429	11	106820087	0	1.06e-19	1	4.35e-07	1
CXCL14	rs17535090	5	109020484	25913790	4.46e-07	0	2.18e-06	1
CXCR7	rs12623575	2	237122747	20372	8.36e-28	1	5.2e-06	1
CYB561D2	rs12914538	15	59810810	1000000000	1.68e-06	0	1.22e-09	2
CYB5D2	rs9904222	17	4003291	0	2.78e-20	1	1.11e-06	1
CYB5R2	rs7931064	11	7648770	0	2.24e-53	1	7.95e-06	1
CYBRD1	rs2674502	2	172134606	11723	6e-28	1	9.29e-16	4
CYFIP2	rs374411	5	156666579	0	2.51e-25	1	2.41e-09	2
CYP1B1	rs3795980	2	38204318	47522	1.25e-21	1	1.44e-07	1
CYP2D6	rs7269323	20	2575197	1000000000	5.16e-08	0	3.22e-16	4
CYP2E1	rs4800784	18	22886917	1000000000	2.72e-06	0	1.41e-11	3
CYP2U1	rs2188378	12	109915688	1000000000	5.34e-08	0	1.31e-17	4
CYP4V2	rs4253332	4	187416797	45192	2.27e-66	1	1.92e-06	1
DAAM1	rs10083442	14	58900633	0	8.63e-72	1	3.94e-57	6
DACH1	rs17804686	13	71420458	81127	2.17e-08	1	2.3e-05	1
DAD1	rs5742755	14	22123612	0	2.98e-10	1	4.87e-05	1
DAP	rs9857	5	10733547	0	3.96e-27	1	1.53e-05	1
DBF4	rs7193298	16	13829832	1000000000	3.76e-07	0	3.32e-05	1
DBN1	rs335467	5	176823248	0	7.28e-32	1	3.21e-07	1
DCLRE1B	rs878129	1	114260718	2503	7.25e-39	1	6.3e-55	6
DCP1B	rs17459948	1	57687304	1000000000	1.83e-07	0	1.34e-11	3
DCTD	rs1130902	4	184049040	0	8.75e-10	1	3.41e-05	1
DCTN5	rs42873	16	23602233	13550	2.9e-34	1	1.55e-11	3
DDEF1	rs7462286	8	131236496	0	1.9e-07	1	2.83e-09	2
DDEF2	rs1344142	3	56832473	1000000000	5.33e-12	0	2.17e-12	3
DDEFL1	rs2028886	2	63572241	1000000000	1.44e-08	0	7.99e-06	1
DDHD2	rs9464569	6	57816231	1000000000	3.6e-06	0	1.69e-06	1
DDR1	rs4711249	6	31016245	40333	4.44e-14	1	5.01e-06	1
DDT	rs140245	22	22659711	7051	6.31e-127	1	1.56e-50	6
DDX11	rs6487970	12	31116741	1305	2.14e-235	1	2.14e-47	6
DDX17	rs2399109	3	107848718	1000000000	2.69e-06	0	2.44e-09	2
DDX43	rs311683	6	74183662	0	5.53e-07	1	6.54e-07	1
DDX55	rs4456350	12	122624442	28183	1.03e-22	1	6e-15	3
DDX6	rs1331457	9	2444963	1000000000	1.11e-07	0	1.91e-05	1
DEADC1	rs6070847	20	57567536	1000000000	1.31e-06	0	5.75e-13	3
DECR1	rs4141701	14	26202502	1000000000	2.6e-06	0	8.05e-06	1
DECR2	rs1698231	16	407586	5099	8.57e-39	1	2.28e-10	2
DENND2D	rs16991797	23	73766038	1000000000	1.17e-13	0	8.5e-12	3
DENND3	rs9792	8	142274419	0	2.12e-13	1	3.6e-07	1
DEPDC6	rs17226296	8	121165465	33528	1.35e-08	1	2.33e-28	6
DGCR14	rs4819778	22	17514083	1893	7.86e-07	1	9.11e-06	1
DHFRL1	rs7710990	5	29053217	1000000000	6.95e-06	0	9.11e-09	2
DHRS4	rs3742492	14	23499138	0	3.07e-12	1	4.62e-05	1
DHRS7	rs381521	14	59684968	0	3.25e-22	1	1.39e-11	3
DHX32	rs3781058	10	127518257	0	1.71e-15	1	1.9e-22	5
DHX33	rs4797090	18	2890803	1000000000	2.46e-06	0	4.57e-14	3
DIAPH3	rs2420995	10	123842994	1000000000	1.17e-06	0	4.36e-06	1
DIDO1	rs3746766	20	60990433	0	1.03e-11	1	3.91e-05	1
DISP2	rs8030168	15	68267983	29817435	3.25e-06	0	1.31e-11	3
DLD	rs7811034	7	107302241	16581	7.47e-12	1	6.82e-06	1
DLEU2	rs9568363	13	49429768	1000000000	3.27e-37	0	4.66e-05	1
DMAP1	rs2354122	1	44527175	68237	5.8e-09	1	1.77e-08	1
DNAJB14	rs942244	1	33126183	1000000000	6.15e-07	0	6.11e-06	1
DNAJC15	rs17553846	13	42511458	0	6.11e-181	1	5.27e-33	6
DNALI1	rs17134520	5	111792768	1000000000	2.61e-06	0	8.27e-11	3
DNTTIP1	rs6032541	20	43853687	296	2.49e-34	1	9e-17	4
DOCK1	rs9940149	16	240642	1000000000	2.65e-07	0	2.64e-06	1
DOCK5	rs17053743	8	25374170	47634	1e-11	1	3.62e-06	1
DOCK7	rs995000	1	62880114	0	1.36e-52	1	7.17e-16	4
DOK6	rs1790947	18	65678740	18383	4.55e-09	1	2.52e-05	1
DOK7	rs17814360	8	11750567	1000000000	2.15e-11	0	2.86e-06	1
DOPEY1	rs12197711	6	83900500	0	4.29e-21	1	9.95e-08	1
DOPEY2	rs9983026	21	36455645	3058	1.56e-09	1	1.21e-36	6
DPF2	rs1467110	11	64708003	149919	3.36e-10	1	5.31e-21	5
DPY19L3	rs39332	7	103238327	1000000000	4.26e-07	0	1.45e-06	1
DSCR1L1	rs11646420	16	86639564	1000000000	1.85e-07	0	3.52e-05	1
DTNBP1	rs742208	6	15776640	5390	6.86e-28	1	3.35e-06	1
DUS3L	rs2446195	19	5744704	2510	1.78e-37	1	1.35e-10	2
DUSP22	rs12933929	16	34969086	1000000000	1.58e-32	0	3.23e-10	2
DYNLRB1	rs1861529	16	53194269	1000000000	2.19e-06	0	3.62e-05	1
DYNLRB2	rs10210321	2	85781639	1000000000	8.84e-11	0	7.96e-06	1
EAF2	rs1807354	16	10194207	1000000000	4.83e-08	0	3.48e-05	1
ECHDC1	rs10460250	2	142258477	1000000000	4.58e-07	0	1.03e-05	1
EDEM2	rs1375926	3	157531167	1000000000	2.29e-06	0	1.76e-07	1
EFEMP2	rs1204772	11	65338155	52333	2.11e-23	1	7.61e-07	1
EFHB	rs4103004	3	20017838	54333	2.57e-83	1	6.14e-31	6
EFTUD1	rs295073	17	29804689	1000000000	2e-06	0	5.34e-06	1
EGLN3	rs7890001	23	93929638	1000000000	1.81e-09	0	3.98e-06	1
EIF2A	rs2090916	3	151789953	3461	1.38e-08	1	4.03e-19	4
EIF2AK2	rs2300573	1	166560874	1000000000	2.13e-06	0	5.44e-07	1
EIF2B1	rs11127508	2	743489	1000000000	2.02e-06	0	4.07e-10	2
EIF2B2	rs175057	14	74559385	13340	6.81e-80	1	2.65e-07	1
EIF2B5	rs2604568	4	14711616	1000000000	6.11e-07	0	5.72e-10	2
EIF2C2	rs7901480	10	3447288	1000000000	2.14e-07	0	1.1e-17	4
EIF4B	rs13091843	3	144037683	1000000000	1.53e-06	0	1.73e-06	1
ELA1	rs934089	12	50021289	0	2.75e-203	1	4.69e-05	1
ELAC2	rs1044564	17	12836709	0	1.88e-12	1	7.01e-12	3
ELK3	rs11815025	10	60745281	1000000000	3.05e-13	0	1.79e-05	1
ENO1	rs7295633	12	3297087	1000000000	5.76e-06	0	4.03e-05	1
ENOSF1	rs3786347	18	733226	30584	1.68e-63	1	1.17e-34	6
ENPP4	rs9472696	6	46216875	0	5.03e-34	1	1.72e-05	1
EP300	rs10788706	10	48100377	1000000000	2.23e-08	0	1.53e-05	1
EP400NL	rs2783061	6	4012127	1000000000	2.7e-07	0	1.33e-06	1
EPHA2	rs2091104	7	144811138	1000000000	6.86e-07	0	9.8e-06	1
EPHX1	rs17011381	2	124770724	1000000000	2.37e-07	0	2.66e-05	1
EPS15	rs6659736	1	51586862	5661	4.11e-07	1	2.8e-05	1
EPS8L2	rs9551801	13	29500582	1000000000	2.86e-06	0	6.65e-07	1
EPSTI1	rs9315980	13	42472028	7651	1.03e-13	1	3.64e-06	1
ERCC2	rs238404	19	50557530	0	1.66e-09	1	1.42e-09	2
ERCC8	rs290506	5	60334117	57469	8.25e-92	1	1.11e-05	1
ESPL1	rs2395286	10	71288393	1000000000	4.77e-09	0	4.33e-09	2
ETHE1	rs17078137	13	22539168	1000000000	3.27e-07	0	6.73e-12	3
ETV2	rs2182000	13	72006280	1000000000	4.18e-08	0	1.47e-07	1
EVC	rs3873375	6	31359339	1000000000	8.23e-07	0	5.12e-15	3
EVC2	rs2077419	23	41687322	1000000000	4.89e-22	0	3.53e-07	1
EXDL2	rs298757	3	165681444	1000000000	7.9e-07	0	4.93e-05	1
EXOC2	rs6901557	6	614951	0	5.57e-56	1	1.56e-05	1
EXOC4	rs582027	8	9831445	1000000000	3.45e-06	0	1.38e-13	3
EXOSC7	rs2056321	3	45058137	30171	3.47e-73	1	4.06e-05	1
EYA2	rs12565681	1	32095320	1000000000	3.82e-07	0	4.88e-05	1
F12	rs4393486	14	44086036	1000000000	1.56e-06	0	1.16e-23	5
F2RL1	rs4703719	5	76140268	10342	1.21e-172	1	1e-12	3
FAAH	rs2145408	1	46634494	0	3.71e-07	1	2.33e-06	1
FADS1	rs11134918	5	174650311	1000000000	5.48e-06	0	1.74e-05	1
FADS3	rs1871439	15	90660903	1000000000	8.07e-07	0	1.6e-09	2
FADS6	rs4888346	16	72061395	1000000000	4.55e-09	0	8.44e-06	1
FAHD1	rs3848346	16	1829822	0	4.43e-101	1	1.05e-22	5
FAM118A	rs104664	22	44090518	0	0	1	8.79e-40	6
FAM118A	rs136610	22	44172876	56378	0	1	8.79e-40	6
FAM118A	rs5765272	22	44126565	10067	0	1	8.79e-40	6
FAM118A	rs136611	22	44172947	56449	0	1	8.79e-40	6
FAM118A	rs5765327	22	44179590	63092	0	1	8.79e-40	6
FAM118A	rs6006992	22	44121424	4926	0	1	8.79e-40	6
FAM118A	rs3827393	22	44114817	0	0	1	8.79e-40	6
FAM119A	rs842026	18	58776230	1000000000	7.87e-07	0	4.77e-44	6
FAM119B	rs4646536	12	56444255	8395	2.93e-218	1	3.96e-10	2
FAM120B	rs9460139	6	170554104	0	1.02e-27	1	3.41e-07	1
FAM14A	rs10880361	12	41462165	1000000000	1.57e-07	0	4.47e-08	1
FAM14B	rs10253606	7	98129680	1000000000	3.89e-07	0	6.51e-13	3
FAM20A	rs11654879	17	64087356	0	6.81e-06	0	4.44e-05	1
FAM53A	rs798726	4	1655009	0	1.77e-28	1	1.64e-08	1
FAM62B	rs9638144	7	158297276	0	1.32e-20	1	3.1e-10	2
FAM63B	rs7991431	13	45668380	1000000000	1.39e-07	0	3.2e-07	1
FAM70B	rs9550238	13	113619698	0	6.25e-77	1	6.91e-10	2
FAM76B	rs11021305	11	95137917	3848	5.38e-24	1	8.92e-08	1
FAM86B1	rs3890167	12	8285644	1000000000	6.31e-50	0	4.94e-05	1
FAM90A1	rs6486962	12	19571584	11300103	7.85e-07	0	5.7e-08	1
FAM98C	rs2074979	19	43563848	21767	6.11e-14	1	5.36e-12	3
FANCA	rs10809254	9	10942730	1000000000	9.92e-07	0	1.55e-17	4
FASTKD1	rs2353193	2	170142309	3741	1.59e-22	1	8.84e-08	1
FBLIM1	rs10847006	12	124929832	1000000000	3.3e-07	0	2.78e-05	1
FBXL17	rs16987875	20	37342789	1000000000	2.09e-09	0	4.09e-05	1
FBXL5	rs6659595	1	243882719	1000000000	1.99e-06	0	7.62e-19	4
FBXO15	rs1320377	8	27807771	1000000000	1.69e-06	0	3.39e-09	2
FBXO38	rs2861712	2	67759150	1000000000	1.87e-07	0	6.62e-14	3
FBXW8	rs295075	17	29805244	1000000000	1.34e-07	0	3.58e-08	1
FCN3	rs366128	6	4625212	1000000000	4.72e-06	0	8.82e-06	1
FECH	rs17685810	18	53408124	3136	6.18e-26	1	2.84e-06	1
FEM1A	rs12199311	6	11898479	1000000000	3.48e-06	0	4.74e-12	3
FEZ1	rs139590	22	45597970	1000000000	6.12e-07	0	2.66e-05	1
FGD6	rs7977624	12	94034270	0	6.99e-16	1	1.54e-06	1
FHL2	rs10190186	2	105363817	0	9.2e-36	1	1.29e-07	1
FIS1	rs7802724	7	100637379	32236	4.01e-16	1	1.12e-06	1
FKBP1A	rs295073	17	29804689	1000000000	3.4e-08	0	1.61e-09	2
FLCN	rs1736202	17	17092663	11436	4.56e-25	1	2.52e-07	1
FLYWCH1	rs8050688	16	2938630	0	2.25e-22	1	3.8e-06	1
FOLR3	rs555306	11	71532141	3559	9.43e-164	1	7.91e-11	3
FOXRED1	rs587891	11	125586546	57719	4.45e-106	1	1.54e-24	5
FPR1	rs3764542	19	56949485	2523	3.45e-92	1	5.39e-07	1
FRMD4B	rs13066342	3	69451986	0	6.46e-40	1	9.42e-14	3
FRS3	rs2479726	6	42006074	150466	4.08e-11	1	1.64e-05	1
FTSJ3	rs17035177	1	116381302	1000000000	1.32e-06	0	8.69e-16	4
FTSJ3	rs10923960	1	116378633	1000000000	1.32e-06	0	8.69e-16	4
FUT8	rs10753015	1	185877855	1000000000	2.07e-07	0	3.35e-05	1
FZD8	rs5995222	22	34846890	1000000000	2.01e-06	0	9.96e-13	3
GAA	rs1442314	17	75691593	0	4.2e-95	1	9.96e-10	2
GAB2	rs2450130	11	77621105	0	2.2e-08	1	1.39e-17	4
GAK	rs2062200	5	10695437	1000000000	1.53e-06	0	4.7e-06	1
GALC	rs10483988	14	87504310	0	8.63e-29	1	3.73e-32	6
GALK1	rs11213020	11	108639700	1000000000	4e-06	0	2.81e-12	3
GALNT11	rs1433981	11	130405264	1000000000	2.45e-06	0	1.74e-05	1
GALNT4	rs7310515	12	88423758	13562	5.83e-111	1	1.89e-05	1
GAMT	rs1344142	3	56832473	1000000000	1.54e-07	0	2.58e-05	1
GAS6	rs4839053	1	110912672	1000000000	9.45e-07	0	1.28e-06	1
GBP3	rs10493821	1	89247723	0	4.44e-65	1	1.5e-35	6
GCDH	rs10451496	19	12878876	7094	7.18e-08	1	6.19e-10	2
GCSH	rs10116392	9	123613446	1000000000	1.18e-07	0	1.21e-05	1
GFOD1	rs9819201	3	27686487	1000000000	6.51e-07	0	4.72e-05	1
GGCX	rs12151621	2	85788010	145920	1.23e-08	1	2.11e-06	1
GGT1	rs5751901	22	23322266	0	2.04e-09	1	3.2e-07	1
GIMAP1	rs10503614	8	18194573	1000000000	6.62e-07	0	6.19e-06	1
GIMAP5	rs759011	7	150070433	0	1.96e-18	1	1.76e-07	1
GIMAP7	rs12669824	7	150114445	265352	7.29e-12	1	1.57e-15	3
GINS3	rs4784938	16	57025354	27806	3.51e-07	1	2.85e-06	1
GLCCI1	rs7338544	13	46952662	1000000000	9.4e-07	0	5.69e-06	1
GLDC	rs1260460	9	6621099	0	4.58e-10	1	7.51e-06	1
GLIPR1	rs1073416	7	78433793	1000000000	1.67e-06	0	4.81e-07	1
GLT1D1	rs10512250	9	96802976	1000000000	6.3e-09	0	1.07e-35	6
GMDS	rs17134684	6	2054880	0	2.41e-09	1	7.24e-07	1
GNA11	rs308036	19	3050029	0	1.55e-38	1	2.22e-05	1
GNAI3	rs6663547	1	109915752	0	9.01e-95	1	5.41e-18	4
GNAL	rs6688129	1	243727228	1000000000	3.29e-07	0	3.62e-06	1
GNAS	rs7274469	20	1867324	54980844	8.21e-07	0	3.37e-05	1
GNAS	rs7274469	20	1867324	54994107	8.21e-07	0	3.37e-05	1
GNAT2	rs12675093	8	117867379	1000000000	5.32e-08	0	3.05e-18	4
GNL2	rs11264075	1	37856528	22419	1.22e-07	1	8.72e-06	1
GNMT	rs3818554	6	43042598	3003	7.62e-69	1	4.62e-05	1
GNPDA2	rs1491322	4	44358409	40517	1.02e-06	1	4.58e-05	1
GNPNAT1	rs9826728	3	124527745	1000000000	6.9e-07	0	7.24e-08	1
GOLGA3	rs923840	5	4157684	1000000000	5.8e-06	0	7.4e-13	3
GOLGA8A	rs1808502	15	32660555	173375	2.59e-13	1	7.93e-17	4
GOLPH4	rs7634939	3	169208102	1823	6.31e-27	1	1.39e-32	6
GOLPH4	rs7632500	3	169208043	1882	6.31e-27	1	1.39e-32	6
GPBP1L1	rs10894433	11	131121211	1000000000	2.09e-07	0	9.61e-22	5
GPHN	rs2227901	4	57492946	1000000000	1.96e-06	0	2.19e-05	1
GPR133	rs377533	17	45326343	1000000000	5.5e-06	0	2.11e-10	2
GPR160	rs2901585	3	171206621	31873	6.43e-16	1	1.04e-06	1
GPR180	rs7998025	13	94038292	13813	1.37e-63	1	2.98e-09	2
GPRIN3	rs10461166	4	90524998	76814	9.28e-11	1	2.39e-05	1
GPSM2	rs12624216	2	228947643	1000000000	1.76e-07	0	2.56e-05	1
GREM1	rs12771080	10	44501340	1000000000	5.28e-08	0	3.66e-27	6
GRIN3A	rs9502309	6	5455271	1000000000	2.35e-06	0	1.17e-06	1
GRIN3B	rs4902523	14	67390515	1000000000	3.27e-07	0	2.65e-05	1
GRK4	rs2471336	4	2967409	0	6.82e-33	1	4.82e-05	1
GRTP1	rs7317038	13	113060899	0	2.79e-14	1	4.21e-06	1
GSDM1	rs17011009	1	220121557	1000000000	1.58e-07	0	3.29e-25	5
GSR	rs3779647	8	30680429	0	2.66e-24	1	9.42e-23	5
GSTA3	rs1544343	7	92457386	1000000000	4.76e-07	0	1.98e-05	1
GSTA4	rs375872	6	52942876	7834	4.23e-29	1	2.94e-05	1
GSTM1	rs11807	1	110062265	24375	4.16e-50	1	1.15e-06	1
GSTM3	rs1887547	1	110097295	12112	4.12e-30	1	3.35e-28	6
GSTM4	rs1799875	1	109950497	49729	1.33e-58	1	1.85e-06	1
GSTO2	rs7133090	12	115858141	1000000000	1.98e-07	0	4.97e-06	1
GSTT1	rs5760176	22	22732321	18050	2.63648991688733e-317	1	2.69e-39	6
GSTT2	rs6709558	2	121603296	1000000000	7.94e-07	0	4.26e-50	6
GTF2A2	rs12425761	12	114119258	1000000000	3.16e-07	0	1.5e-08	1
GTF2H1	rs9988866	11	18349559	4407	2.03e-13	1	1.16e-05	1
GTF2IP1	rs17584106	10	122510144	-999	2.92e-06	0	2.91e-13	3
GTPBP4	rs7099607	10	1038343	0	5.81e-22	1	9.92e-08	1
GUCA1B	rs7749339	6	42278640	7968	1.27e-14	1	5.84e-40	6
GUF1	rs6850107	4	44328623	46567	1.96e-58	1	3.95e-20	4
GUSB	rs873363	17	56900111	1000000000	4.42e-07	0	7.63e-07	1
H1F0	rs763137	22	36535006	1618	2.26e-71	1	4.44e-12	3
H2AFJ	rs607428	10	85566803	1000000000	1.23e-06	0	6.76e-09	2
H2AFV	rs11973626	7	130170999	85316744	2.02e-08	0	6.33e-06	1
H6PD	rs7517538	1	9255290	1307	9.18e-19	1	9.75e-10	2
HARS2	rs2245643	5	140009964	1000000000	1.16e-09	0	3.5e-05	1
HAS3	rs4942416	13	44931966	1000000000	1.77e-06	0	1.9e-05	1
HBG1	rs2855039	11	5228247	554	6.58e-108	1	2.53e-09	2
HBG2	rs2855039	11	5228247	2749	1.62e-116	1	8.98e-11	3
HBS1L	rs4472368	6	135315925	7293	1.49e-13	1	2.21e-14	3
HCG18	rs6912771	6	30392354	-999	9.87e-30	0	1.86e-41	6
HCG4	rs2735096	6	30023730	-999	1.18e-45	0	4.26e-05	1
HDAC9	rs352354	5	148646326	1000000000	3.21e-07	0	4.15e-05	1
HDDC3	rs2001217	15	89299250	22447	5.15e-09	1	4.57e-05	1
HDHD2	rs8026340	15	59164972	1000000000	1.51e-07	0	3.46e-05	1
HEATR2	rs4495324	7	769868	0	5.6e-07	1	1.19e-10	2
HEBP2	rs1928278	6	138760216	6813	5.83e-12	1	1.16e-05	1
HELB	rs17106495	10	82275513	1000000000	2.39e-08	0	6.7e-06	1
HERPUD2	rs11962596	6	3582090	1000000000	2.73e-06	0	6.42e-06	1
HEXDC	rs4789777	17	77987819	0	8.44e-13	1	1.83e-07	1
HFE	rs16838906	2	155789325	1000000000	4.16e-06	0	2.73e-07	1
HFE	rs16838811	2	155732162	1000000000	4.16e-06	0	2.73e-07	1
HIBADH	rs12540821	7	27696718	27591	1.83e-14	1	2.42e-06	1
HIBCH	rs2136569	2	190875659	0	2.26e-45	1	3.3e-23	5
HIST1H1D	rs1368150	18	47377192	1000000000	2.79e-06	0	1.29e-09	2
HIST1H2AE	rs16891378	6	26296843	28301	1.28e-19	1	4.67e-06	1
HLA-A	rs2734959	6	29957666	59350	5.36e-60	1	2.49e-10	2
HLA-C	rs4394274	6	31426143	-999	2.64e-158	0	3.99e-08	1
HLA-DQA1	rs9272219	6	32710247	2865	2.55e-189	1	2.46e-30	6
HLA-DQA2	rs2231700	12	67939413	1000000000	5.88e-10	0	1.44e-12	3
HLA-DQB1	rs9272346	6	32712350	22872	0	1	2.27e-17	4
HLA-DQB2	rs6903130	6	32840188	880	8.12e-14	1	1.06e-14	3
HLA-DRA	rs7195	6	32520517	0	1.4e-26	1	8.28e-08	1
HLA-DRB1	rs2395166	6	32496253	158260	3.99e-192	1	2.43e-39	6
HLA-DRB5	rs3129868	6	32512355	80823	0	1	5.06e-45	6
HLA-DRB5	rs9270986	6	32682038	76016	0	1	5.06e-45	6
HLA-DRB6	rs4410767	6	32556107	-999	2.11e-209	0	3.07e-16	4
HLA-F	rs2734973	6	29941927	138065	9.49e-24	1	1.06e-20	4
HMBOX1	rs6558089	8	28950156	0	2.71e-73	1	4.99e-35	6
HMBS	rs582688	11	118437530	23267	3.66e-59	1	2.02e-06	1
HNRPH1	rs4078141	5	178984144	868	9.73e-33	1	4.11e-15	3
HOOK3	rs12022215	1	119770966	1000000000	2.73e-06	0	2.14e-05	1
HOXB2	rs12939811	17	43962957	12063	2.01e-204	1	1.47e-08	1
HOXB6	rs10460508	2	55736069	1000000000	1.48e-06	0	2e-05	1
HOXD13	rs6467684	7	136078178	1000000000	1.32e-06	0	2.75e-05	1
HP1BP3	rs12754368	1	21338182	352414	1.25e-06	1	6.65e-06	1
HP1BP3	rs12726543	1	21111921	126153	1.25e-06	1	6.65e-06	1
HPS1	rs1061135	10	100179128	0	2.06e-45	1	2.44e-05	1
HPS6	rs17700149	10	103797807	17330	1.05e-11	1	1.67e-28	6
HRASLS3	rs7101608	11	63128296	0	9.91e-255	1	9.26e-06	1
HS3ST3B1	rs13065631	3	117993373	1000000000	2.48e-07	0	4.34e-08	1
HS6ST1	rs2639614	1	170892580	1000000000	7.4e-08	0	4.12e-05	1
HSD17B13	rs6832102	4	88437748	6217	3.55e-71	1	1.94e-05	1
HSD17B7P2	rs13277769	8	71093937	1000000000	1.21e-09	0	1.28e-33	6
HSPA1L	rs1046080	6	31703861	181515	2.85e-10	1	4.17e-05	1
HSPA4	rs692198	17	38324922	1000000000	3.86e-07	0	5.25e-07	1
HSPA8	rs10936935	3	178393328	1000000000	8.75e-07	0	1.18e-05	1
HTR3B	rs503746	1	205176048	1000000000	2.35e-08	0	3.8e-05	1
HYAL3	rs9877046	3	50327462	15559	4.28e-49	1	1.7e-08	1
HYI	rs2250471	1	168495842	124803337	1.07e-06	0	1.95e-05	1
IBTK	rs8051275	16	24769228	1000000000	2.03e-06	0	1.15e-05	1
ICA1	rs13283237	9	111379580	1000000000	4.61e-07	0	6.23e-59	6
ICAM3	rs2304240	19	10310392	0	2.45e-25	1	3.34e-12	3
IFI35	rs6691708	1	166571347	1000000000	1.1e-06	0	6.94e-06	1
IFIT5	rs787494	1	67858174	1000000000	4.52e-08	0	1.4e-16	4
IFRD1	rs3807213	7	111892990	0	2.95e-08	1	2.89e-13	3
IFT172	rs10956308	8	127462634	1000000000	2.5e-06	0	3.97e-23	5
IGF2R	rs13061940	3	45615518	1000000000	4.25e-06	0	8.79e-07	1
IGHMBP2	rs673821	11	68435294	0	1.14e-41	1	1.17e-13	3
IHPK3	rs10049521	4	3542601	1000000000	1.33e-06	0	2.78e-05	1
IL16	rs4778636	15	79378694	0	7.92e-64	1	1.77e-05	1
IL17D	rs7319026	13	20125440	50039	8.39e-09	1	3.32e-07	1
IL1RAP	rs1125465	3	62009873	129704712	1.26e-06	0	7.58e-13	3
IMP4	rs6750645	2	130826567	5900	6.95e-18	1	2.26e-07	1
IMPA1	rs10046697	8	82627461	105290	4.09e-42	1	2.42e-05	1
INADL	rs2604235	11	128317781	1000000000	5.35e-07	0	2.43e-05	1
INDOL1	rs1432337	5	125171075	1000000000	2.12e-06	0	8.26e-07	1
INHBB	rs2928953	18	47742570	1000000000	2.87e-07	0	2.71e-05	1
INPP5D	rs2727158	15	98299834	1000000000	1.37e-06	0	1.32e-05	1
INSR	rs1503504	11	19035609	1000000000	6.84e-08	0	8e-06	1
INTS12	rs17238769	10	67310530	1000000000	6.85e-07	0	2.88e-05	1
INTS6	rs9535665	13	50902677	0	4.84e-18	1	1.74e-07	1
IPO8	rs7327	12	30673343	0	9.31e-299	1	4.83e-10	2
IQSEC3	rs17234283	3	6100674	1000000000	2.07e-06	0	3.75e-06	1
IRF2	rs809909	4	185561604	0	3.8e-18	1	5.07e-14	3
IRF5	rs12155080	7	128445975	68655	0	1	5.27e-19	4
IRF5	rs2172876	7	128390528	13208	0	1	5.27e-19	4
IRF5	rs4731541	7	128465472	88152	0	1	5.27e-19	4
IRF5	rs2272347	7	128406651	29331	0	1	5.27e-19	4
ISCU	rs4830487	23	13040405	1000000000	2.55e-24	0	4.03e-05	1
ITGA2	rs4865756	5	52349321	0	1.2e-27	1	1.61e-05	1
ITGAM	rs4075052	16	31255734	4020	1.55e-20	1	5.51e-08	1
ITGB1BP1	rs4669386	2	9420616	40439	8.92e-16	1	7.33e-07	1
ITGB3BP	rs12751860	1	63736386	0	7e-99	1	4.26e-61	6
ITGB4BP	rs6060244	20	33163096	-999	5.26e-24	0	4.64e-20	4
ITPA	rs9101	20	3152084	0	7.64e-18	1	7.18e-10	2
ITPR3	rs4259245	6	33732199	0	5.52e-49	1	2.81e-05	1
JAZF1	rs849338	7	28252105	65143	1.35e-83	1	1.11e-10	2
JMJD1B	rs1548587	5	137820638	20023	9.53e-14	1	4.65e-05	1
JMJD2B	rs4671186	2	67639541	1000000000	1.56e-08	0	4.56e-08	1
JRKL	rs16992373	20	6493697	1000000000	7.28e-08	0	1.51e-14	3
KARS	rs10936935	3	178393328	1000000000	5.69e-06	0	2.74e-05	1
KBTBD2	rs17772339	2	143829405	1000000000	1.58e-06	0	5.47e-17	4
KCNMA1	rs816868	10	78982120	0	1.5e-106	1	3.36e-13	3
KCNQ1	rs9583252	13	107970388	1000000000	1.46e-07	0	7.86e-22	5
KCNQ1	rs1924364	13	107969155	1000000000	1.46e-07	0	7.86e-22	5
KCTD15	rs8109074	19	38969054	10553	2.06e-17	1	1.23e-17	4
KEAP1	rs12283796	11	39480165	1000000000	1.06e-08	0	3.09e-10	2
KIFC1	rs17673378	4	65341809	1000000000	1.38e-07	0	3.06e-05	1
KIN	rs17036843	3	12515040	1000000000	5.54e-09	0	3.42e-05	1
KLF12	rs11220704	11	126385511	1000000000	1.06e-06	0	6.94e-06	1
KLF6	rs10804198	2	212093654	1000000000	3.19e-06	0	4.99e-05	1
KLHDC4	rs4417557	16	86349893	0	9.16e-53	1	3.6e-19	4
KLHL5	rs6531685	4	38636658	86396	2.12e-54	1	1.61e-20	4
KLRC1	rs7980470	12	10445155	44754	2.38e-14	1	4.81e-05	1
KLRG1	rs7136274	12	9066223	11618	3.01e-14	1	3.92e-05	1
KPNA3	rs17074473	6	113247572	1000000000	5.38e-06	0	2.41e-07	1
KPNA6	rs10128363	10	53614641	1000000000	2.77e-06	0	3.47e-05	1
KREMEN1	rs10836263	11	34582158	1000000000	1.53e-07	0	2.66e-05	1
KRT1	rs2741159	12	51357649	0	4.97e-15	1	1.88e-08	1
KRTCAP3	rs1115208	6	146971935	1000000000	5.98e-09	0	1.56e-05	1
LACTB2	rs13271014	8	71691820	20225	3.01e-98	1	3.03e-05	1
LAMA5	rs6509631	19	57531286	1000000000	5.71e-07	0	2.61e-15	3
LAPTM4B	rs4940298	18	43936837	1000000000	4.7e-06	0	4.69e-18	4
LAPTM5	rs2470550	3	15718725	1000000000	9.11e-07	0	8.24e-06	1
LARP2	rs2952310	17	64131568	1000000000	2.68e-07	0	3.82e-09	2
LARS	rs11957907	5	145658064	109000	1.93e-07	1	9.49e-14	3
LASS4	rs1931916	13	73936150	1000000000	4.51e-08	0	1.09e-05	1
LCMT2	rs3742971	15	41410208	113	1.75e-07	1	1.65e-05	1
LCOR	rs12619197	2	22420053	1000000000	1.02e-07	0	3.21e-05	1
LDOC1L	rs10438940	18	30439712	1000000000	1.95e-07	0	8.37e-10	2
LEAP2	rs12009531	23	19984362	1000000000	5.7e-20	0	3.67e-09	2
LENG1	rs4985358	16	73374407	1000000000	4.35e-06	0	5.67e-06	1
LEPROT	rs1327118	1	65658157	745	4.4e-12	1	2.32e-41	6
LGALS12	rs10897430	11	63032139	0	5.55e-67	1	1.56e-05	1
LGALS2	rs5756736	22	36300135	0	1.14e-279	1	1.67e-20	4
LGALS4	rs6861906	5	37111693	1000000000	1.22e-07	0	4.09e-05	1
LGI2	rs1567728	3	59145255	1000000000	2.32e-06	0	1.88e-11	3
LHFPL4	rs12965086	18	5727924	1000000000	9.57e-06	0	4.84e-05	1
LIAS	rs2687965	4	39167916	12252	1.1e-24	1	6.34e-29	6
LIG3	rs12948362	17	30356742	541	3.57e-66	1	4.02e-05	1
LILRA3	rs103294	19	59489660	2006	0	1	1.82e-06	1
LILRB4	rs370156	19	59864351	1040	6.18e-40	1	4.7e-05	1
LIN7B	rs4802558	19	54307807	1586	3.34e-16	1	3.17e-09	2
LINS1	rs11247226	15	98938486	0	2.57e-153	1	4.33e-25	5
LIPA	rs1412444	10	90992907	0	5.58e-161	1	7.14e-06	1
LIPC	rs700228	5	39397612	1000000000	9.12e-09	0	1.23e-11	3
LIPF	rs1607040	12	37543548	1000000000	5.1e-07	0	4.42e-07	1
LIPT1	rs12613624	2	99099173	38677	4.12e-47	1	3.92e-05	1
LIPT1	rs1133977	2	99108416	29434	4.12e-47	1	3.92e-05	1
LITAF	rs12446552	16	11627567	39278	6.09e-109	1	1.9e-12	3
LMBR1	rs11768015	7	156415982	37319	2.75e-19	1	4.48e-08	1
LNPEP	rs27712	5	96389819	0	1.83e-08	1	2.52e-17	4
LOH12CR1	rs12655129	5	178140215	1000000000	2.09e-07	0	1.09e-06	1
LONP1	rs8104044	19	5617336	25509	9.37e-25	1	1.7e-06	1
LPA	rs10118127	9	6841118	1000000000	4.07e-07	0	3.39e-10	2
LRRC14	rs2721173	8	145715237	0	3.56e-33	1	1.12e-23	5
LRRC19	rs10267415	7	135793763	1000000000	2.26e-08	0	1.81e-05	1
LRRC23	rs3759352	12	6882316	1897	1.24e-30	1	1.48e-37	6
LRRC37A	rs3900610	4	32187929	1000000000	1.54e-06	0	2.37e-14	3
LRRC46	rs1881824	6	148379118	1000000000	1.2e-07	0	2.72e-05	1
LRRC50	rs4759470	12	129530671	1000000000	4.71e-07	0	1.41e-08	1
LRRC57	rs4924687	15	40647883	19591	7.42e-46	1	1.46e-07	1
LRRC61	rs2108854	7	149648341	3005	4.76e-16	1	1.65e-09	2
LRRC8C	rs2146340	1	89957694	4394	1.82e-31	1	1.68e-09	2
LRRFIP1	rs315113	12	68072810	1000000000	9.95e-11	0	5.62e-07	1
LRRFIP2	rs9823617	3	37174354	0	1.46e-08	1	1.01e-06	1
LRRK2	rs1948380	12	38849173	55907	1.97e-10	1	4.82e-06	1
LSM5	rs6962952	7	32487246	5696	1.76e-10	1	1.92e-06	1
LSM8	rs10085904	7	117622210	2096	1.47e-98	1	3.42e-09	2
LTBP4	rs8107014	19	45819305	0	6.3e-25	1	6.73e-06	1
LY75	rs10758702	9	5718918	1000000000	2.96e-07	0	2.26e-09	2
LYCAT	rs829584	2	30530779	0	2.54e-59	1	6.04e-22	5
LYSMD3	rs8026340	15	59164972	1000000000	1.54e-07	0	8.25e-07	1
LYSMD4	rs7497935	15	98102301	11152	2.45e-49	1	3e-06	1
LYZ	rs11177644	12	68072015	37735	8.63e-216	1	5.35e-06	1
LZTR1	rs178255	22	19652836	13722	3.1e-18	1	3.97e-05	1
M6PR	rs10198652	2	55392480	1000000000	1.01e-06	0	9.68e-08	1
MAK	rs478791	6	10883432	0	5.55e-111	1	1.1e-05	1
MALL	rs11681529	2	110061321	137417	1.49e-12	1	8.81e-11	3
MAN1A1	rs12452291	17	14957024	1000000000	2.42e-06	0	4.98e-05	1
MAN1A2	rs10801153	1	191030571	73159887	1.14e-06	0	3.42e-19	4
MAN1C1	rs6926846	6	87856233	1000000000	1.28e-06	0	3.04e-05	1
MAN2A1	rs2553672	8	68808858	1000000000	2.79e-06	0	6.27e-07	1
MAN2B1	rs8107642	19	12627370	0	2.1e-13	1	2.13e-05	1
MAN2B2	rs7659958	4	6658731	0	4.04e-20	1	1.46e-11	3
MANBA	rs909349	4	103775364	0	2.49e-121	1	3.59e-14	3
MAP2K4	rs1820710	19	33367739	1000000000	3.08e-06	0	4.76e-05	1
MAP3K2	rs6430937	2	127798702	0	5.83e-46	1	2.53e-07	1
MAP3K7IP2	rs2305022	8	6259807	1000000000	1.58e-06	0	8.29e-12	3
MAP6D1	rs262998	3	185033817	7758	1.45e-27	1	7.27e-07	1
MAPK8IP3	rs1058348	10	11342351	1000000000	2.11e-07	0	4.45e-05	1
MAPK9	rs6601104	5	179596220	0	3.34e-14	1	5.38e-07	1
MAPKBP1	rs2925339	15	39878504	0	8.81e-15	1	1.1e-11	3
MAPRE2	rs11130549	3	56855484	1000000000	1.68e-06	0	2.68e-07	1
MARCH2	rs1344142	3	56832473	1000000000	1.32e-17	0	4.87e-25	5
MARCH5	rs1935864	10	93822581	218319	6.86e-17	1	2.68e-05	1
MARCKS	rs6568790	6	113855642	429607	3.18e-08	1	4.92e-06	1
MARVELD3	rs12765721	10	87710065	1000000000	3.83e-06	0	2.44e-09	2
MATN2	rs2712503	12	57431677	1000000000	6.35e-06	0	1.73e-05	1
MBD4	rs1376539	4	180260284	1000000000	1.1e-06	0	2.38e-15	3
MBOAT1	rs949550	6	20232839	0	8.46e-11	1	3.21e-13	3
MCM3AP	rs10978056	9	9866564	1000000000	8.27e-07	0	3.09e-05	1
MCTP2	rs7946109	11	33798315	1000000000	1.93e-06	0	4.83e-05	1
MDGA1	rs9787465	10	55562067	1000000000	8.98e-08	0	3.64e-35	6
MDH1	rs4813543	20	24952071	1000000000	5.75e-06	0	5.35e-11	3
MED11	rs16931852	8	48975690	1000000000	1.41e-06	0	7.43e-20	4
MED19	rs503037	11	57193106	34659	7.93e-31	1	3.2e-08	1
MED19	rs527140	11	57256710	20461	7.93e-31	1	3.2e-08	1
MED19	rs604344	11	57200072	27693	7.93e-31	1	3.2e-08	1
MED4	rs7323702	13	47545828	2265	2.01e-275	1	1.16e-11	3
MED4	rs7996581	13	47534965	13128	2.01e-275	1	1.16e-11	3
MED4	rs7332994	13	47572136	4868	2.01e-275	1	1.16e-11	3
MED4	rs7326381	13	47594215	26947	2.01e-275	1	1.16e-11	3
MED8	rs12619197	2	22420053	1000000000	3.37e-07	0	1.42e-13	3
MESP1	rs12900413	15	88122043	26496	3.79e-12	1	4.52e-06	1
METT5D1	rs16972875	18	35992470	1000000000	1.1e-06	0	2.79e-08	1
METTL8	rs13029322	2	91649657	80238886	4.88e-07	0	1.29e-05	1
MFI2	rs959770	4	2365095	1000000000	2.02e-06	0	6.12e-08	1
MGA	rs620331	11	118436309	1000000000	3.32e-06	0	4.85e-05	1
MGMT	rs7905095	10	131338133	0	8.69e-107	1	3.33e-12	3
MICAL1	rs10937859	4	7827043	1000000000	8.94e-07	0	3.96e-05	1
MICAL2	rs10983338	9	118558391	1000000000	2.52e-11	0	2.74e-07	1
MICB	rs9267487	6	31619329	32449	1.9e-28	1	1.99e-07	1
MIF	rs140245	22	22659711	92302	5.25e-53	1	1.06e-10	2
MKRN2	rs11710908	3	12559005	14589	1.65e-32	1	1.42e-06	1
MLH3	rs175048	14	74549647	573	3.88e-54	1	2.47e-24	5
MLLT4	rs3794963	19	63762863	1000000000	8.91e-07	0	2.55e-05	1
MMAB	rs10099088	8	121008839	1000000000	4.82e-08	0	5.5e-15	3
MMACHC	rs1892764	8	108223793	1000000000	8.75e-07	0	3.13e-07	1
MMP23B	rs3817856	1	1653691	93798	8.17e-15	1	1.5e-06	1
MMP25	rs7188573	16	3051204	476	4.68e-18	1	9.54e-06	1
MMRN1	rs1344142	3	56832473	1000000000	6.49e-34	0	1.97e-06	1
MOCOS	rs17648916	18	31975482	45996	2.86e-09	1	1.28e-13	3
MOCS1	rs7028117	9	24453420	1000000000	5.29e-06	0	7.35e-06	1
MORC2	rs4820921	22	29708447	14260	8.51e-19	1	1.31e-06	1
MORF4L1	rs12508045	4	75813257	1000000000	1.81e-06	0	2.22e-06	1
MORN2	rs2331963	3	123028749	1000000000	5.54e-07	0	1.11e-05	1
MPHOSPH10	rs13024391	2	32822327	38388625	2.85e-06	0	1.32e-08	1
MPHOSPH6	rs2967370	16	80763959	2629	1.7e-25	1	1.22e-10	2
MPPE1	rs6650615	18	11883317	0	3.81e-71	1	3.61e-15	3
MRE11A	rs535801	11	93851696	0	3.16e-17	1	2.48e-05	1
MRFAP1L1	rs4776763	15	64280118	1000000000	2.56e-07	0	2.35e-05	1
MRPL14	rs1935611	6	44201720	0	1.45e-28	1	5.23e-07	1
MRPL18	rs9347340	6	160108881	22607	1.69e-17	1	3.42e-11	3
MRPL19	rs4853169	2	75760480	9093	2.04e-12	1	1.88e-13	3
MRPL21	rs636049	11	68423774	0	8.7e-103	1	1.98e-08	1
MRPL32	rs616746	7	42909256	29208	9.81e-20	1	1.96e-06	1
MRPL34	rs3826700	19	17287501	8849	4.53e-32	1	3.16e-06	1
MRPL35	rs17378839	1	42672480	1000000000	6.79e-07	0	8.65e-10	2
MRPL36	rs972890	5	1853436	490	6.23e-44	1	4.74e-10	2
MRPL37	rs3088379	1	54463542	4425	1.37e-07	1	4.55e-07	1
MRPL39	rs2010214	21	25914795	13123	1.41e-28	1	2.23e-08	1
MRPL40	rs11582522	1	115939295	1000000000	1.33e-07	0	4.22e-05	1
MRPL42	rs11107041	12	92386793	0	1.06e-35	1	7.53e-09	2
MRPL43	rs1122556	10	102696588	30981	8.49e-21	1	1.3e-19	4
MRPL44	rs783258	17	70007630	1000000000	6.57e-07	0	4.78e-18	4
MRPL48	rs7945891	11	73147742	28830	9.26e-10	1	3.07e-07	1
MRPL52	rs1028649	14	22367507	1429	5.37e-47	1	1.28e-05	1
MRPS10	rs2180174	6	42275948	6569	2.64e-139	1	4.67e-12	3
MRPS26	rs1932077	1	116663332	1000000000	1.46e-06	0	4.55e-08	1
MRVI1	rs10840446	11	10591583	0	1.59e-54	1	1.47e-15	3
MSH3	rs7245187	18	54307047	1000000000	2.36e-06	0	4.36e-18	4
MST1	rs9863142	3	49341745	354648	9.28e-10	1	2.23e-09	2
MSTP9	rs17563262	1	218307485	-999	4.54e-08	0	5.88e-15	3
MT1L	rs251409	5	67609219	-999	2.6e-06	0	2.61e-07	1
MT2A	rs30625	5	14364915	1000000000	3.33e-06	0	1.25e-07	1
MTA3	rs7895977	10	83606269	1000000000	4.68e-10	0	1.65e-05	1
MTERFD2	rs10188678	2	241674555	625	2.62e-07	1	1.77e-09	2
MTFMT	rs8024697	15	63094541	0	2.12e-10	1	7.01e-09	2
MTHFSD	rs4843390	16	85126325	0	1.07e-36	1	3.81e-08	1
MTIF2	rs16890815	8	119388649	1000000000	1.12e-06	0	1.62e-06	1
MTMR10	rs798121	15	28902847	117858	1.1e-82	1	3.39e-11	3
MTMR11	rs3859192	17	35382174	1000000000	1.42e-06	0	1.28e-06	1
MTMR3	rs16987156	22	28764123	7268	2.87e-20	1	1.72e-18	4
MTO1	rs610913	6	74212067	16123	5.38e-13	1	2.67e-06	1
MTRF1L	rs7770478	6	153319476	30714	4.79e-09	1	3.96e-05	1
MTRR	rs327588	5	7961359	7126	1.18e-138	1	1.79e-11	3
MUC20	rs863582	3	196964365	14155	6.69e-60	1	2.62e-09	2
MUC3B	rs12433211	14	55295415	1000000000	2.93e-06	0	1.3e-28	6
MXRA7	rs7221855	17	72176449	6955	4.5e-44	1	1.64e-17	4
MYL4	rs16941626	17	42610339	31088	3.01e-127	1	8.71e-06	1
MYOM1	rs12485738	3	56840816	1000000000	1.18e-15	0	1.17e-05	1
MYOM2	rs7005151	8	2084462	3683	7.41e-98	1	6.11e-10	2
NAGLU	rs7962190	12	117946750	1000000000	1.74e-06	0	1.98e-05	1
NAGPA	rs7188856	16	5015634	0	7.5e-17	1	6.56e-10	2
NANS	rs17650177	5	75250155	1000000000	1.92e-06	0	2.61e-05	1
NAPG	rs544553	18	10514453	1578	6.73e-12	1	2.08e-09	2
NAPSB	rs1405655	19	55574431	34601	5.16e-245	1	9.68e-15	3
NBPF14	rs7532615	1	120874363	25595921	9.43e-36	0	3.78e-05	1
NCBP1	rs12424630	12	80268068	1000000000	2.54e-06	0	4.56e-05	1
NCKIPSD	rs12493578	3	48705120	6782	8.92e-43	1	7.92e-12	3
NCL	rs12992177	2	232021212	6494	5.47e-23	1	2.33e-09	2
NDFIP1	rs2917080	3	120294717	1000000000	1.33e-06	0	8.06e-06	1
NDUFS4	rs4147744	5	53013337	0	1.62e-17	1	2.26e-08	1
NDUFS5	rs10888650	1	39279748	6875	1.98e-14	1	1.06e-20	4
NDUFV3	rs4148974	21	43196789	0	3.55e-80	1	2.52e-25	5
NEB	rs3130941	6	31305493	1000000000	1.84e-08	0	1.99e-10	2
NEK10	rs2200257	4	173514988	1000000000	4.56e-10	0	2.53e-11	3
NEK3	rs4941727	13	51619068	0	2.18e-09	1	4.17e-10	2
NFAT5	rs7774156	6	81834733	1000000000	6.49e-08	0	9.5e-12	3
NFATC3	rs10228726	7	19153324	1000000000	9.68e-07	0	3.39e-21	5
NFE2L2	rs6710301	2	239106047	61268497	4.95e-06	0	2.6e-16	4
NFIA	rs10815741	9	8014395	1000000000	2.52e-09	0	5.11e-10	2
NFU1	rs7577851	2	69577214	58957	2.61e-09	1	1.18e-09	2
NGFR	rs16902072	5	85474795	1000000000	6.17e-07	0	4.16e-05	1
NHP2L1	rs11660574	18	25326068	1000000000	1.97e-06	0	4.72e-05	1
NIN	rs280820	13	111928410	1000000000	7.13e-07	0	4.59e-06	1
NINJ2	rs11063979	12	611480	0	5.77e-49	1	2.09e-09	2
NIPBL	rs279394	5	167009550	129907872	1.07e-06	0	2.66e-05	1
NLN	rs2561212	5	65061466	0	4.4e-15	1	4.52e-07	1
NMB	rs2175567	15	83001950	0	7.51e-30	1	6.99e-20	4
NME1	rs16949649	17	46585307	612	2.18e-58	1	8.41e-07	1
NME4	rs763151	16	389346	0	1.27e-200	1	2.61e-14	3
NMNAT1	rs12432987	14	72562948	1000000000	1.94e-06	0	1.83e-08	1
NMNAT3	rs16849309	3	140876843	0	1.55e-178	1	1.53e-13	3
NMRAL1	rs8055559	16	4480228	15331	5.03e-31	1	2.17e-09	2
NMT2	rs4237445	10	15281695	30994	4.07e-09	1	2.67e-05	1
NOL1	rs17202576	14	86333946	1000000000	7.12e-07	0	1.27e-05	1
NOL5A	rs6115181	20	2542254	38924	4.21e-09	1	4.44e-05	1
NOL6	rs10813982	9	33444806	6548	1.82e-08	1	3.18e-06	1
NOLA3	rs16959021	15	32414099	7118	4.77e-85	1	4e-05	1
NOM1	rs10256184	7	156450274	0	3.88e-35	1	5.75e-07	1
NOMO3	rs10241248	7	144627470	1000000000	3.53e-07	0	7.82e-06	1
NOV	rs7701594	5	80514920	1000000000	5.77e-09	0	1.21e-05	1
NPEPL1	rs6070563	20	56728536	4230	7.78e-42	1	2.41e-09	2
NPHP3	rs11718115	3	133918513	0	2.06e-61	1	4.11e-10	2
NPHP4	rs12745395	1	5952524	0	2.22e-20	1	6.49e-54	6
NPR2	rs924619	5	81988799	1000000000	1.4e-07	0	2.83e-09	2
NPTXR	rs10829447	10	130299847	1000000000	1.83e-08	0	6.07e-12	3
NQO2	rs1028612	6	2976992	11997	6.12e-156	1	3.4e-12	3
NRG1	rs2439302	8	32551911	0	1.21e-94	1	1.83e-05	1
NRXN2	rs2704051	18	27349783	1000000000	1.12e-06	0	2.54e-08	1
NSFL1C	rs6135060	20	1410151	13734	5.71e-65	1	2.43e-11	3
NSMAF	rs9906685	17	131918	1000000000	3.17e-07	0	2.8e-05	1
NSUN2	rs2303711	5	6655544	0	6.92e-47	1	1.18e-05	1
NSUN6	rs7843835	8	121667215	1000000000	5.29e-09	0	7.71e-10	2
NT5C2	rs7927236	11	128724239	1000000000	1.88e-06	0	1.23e-25	5
NT5C3L	rs4796714	17	37247274	1294	0	1	1.66e-22	5
NT5C3L	rs8071234	17	37282094	36114	0	1	1.66e-22	5
NT5C3L	rs8071753	17	37282067	36087	0	1	1.66e-22	5
NT5C3L	rs1529933	17	37251667	5687	0	1	1.66e-22	5
NT5C3L	rs4796729	17	37295202	49222	0	1	1.66e-22	5
NT5C3L	rs9896766	17	37237170	0	0	1	1.66e-22	5
NT5C3L	rs9912300	17	37278790	32810	0	1	1.66e-22	5
NT5C3L	rs6503675	17	37339191	93211	0	1	1.66e-22	5
NT5C3L	rs3744779	17	37278979	32999	0	1	1.66e-22	5
NT5DC3	rs7315948	12	102753633	0	0	1	3.32e-12	3
NT5DC3	rs10778288	12	102744007	0	0	1	3.32e-12	3
NT5DC3	rs10861110	12	102748428	0	0	1	3.32e-12	3
NT5DC3	rs12313259	12	102750393	0	0	1	3.32e-12	3
NT5DC3	rs4964787	12	102728201	0	0	1	3.32e-12	3
NT5DC3	rs11111803	12	102745597	0	0	1	3.32e-12	3
NTAN1	rs3198697	16	15037441	1771	7.91e-07	1	6.87e-06	1
NUBP2	rs692198	17	38324922	1000000000	4.46e-08	0	8.26e-19	4
NUCB1	rs6509407	19	54092587	2532	4.13e-33	1	1.55e-05	1
NUDT13	rs7078127	10	74517640	22576	8.37e-11	1	4.69e-08	1
NUDT14	rs4983589	14	104704589	5732	8.79e-82	1	2.34e-06	1
NUDT18	rs7836362	8	22026371	2968	1.35e-31	1	4.23e-06	1
NUDT19	rs11690021	2	239301967	1000000000	4.46e-08	0	1.37e-12	3
NUDT2	rs10972063	9	34326342	0	3.69e-182	1	1.51e-30	6
NUDT4	rs12467784	2	184170974	1000000000	6.65e-07	0	2.57e-05	1
NUDT8	rs4357015	5	73875506	1000000000	5.4e-07	0	2.18e-14	3
NUMA1	rs11069223	12	117924686	1000000000	4.98e-08	0	3.5e-06	1
NUMBL	rs12774450	10	96391644	1000000000	2.07e-07	0	1.3e-05	1
NUP50	rs132883	22	43947175	0	1.02e-86	1	3.21e-27	6
NUPL2	rs4140959	7	23137301	50710	3.74e-44	1	2.62e-10	2
NXN	rs9925037	16	68144713	1000000000	1.56e-07	0	3.15e-18	4
OAS1	rs7996782	13	38937224	1000000000	2.42e-07	0	7.91e-40	6
OCEL1	rs7258100	19	17201400	373	7.61e-30	1	1.86e-05	1
OCIAD1	rs1875059	12	32594167	1000000000	1.75e-06	0	3.11e-05	1
ODF2L	rs272489	1	86580206	1135	3.49e-197	1	2.36e-11	3
ODZ2	rs662090	10	34536557	1000000000	7.44e-09	0	9.75e-21	5
OGFOD1	rs11644679	16	55048050	0	1.47e-14	1	7.4e-10	2
OGFR	rs2044118	13	100530564	1000000000	4.85e-06	0	3.04e-14	3
OPA3	rs12591712	15	78170873	1000000000	3.4e-06	0	1.17e-05	1
OPN1SW	rs10192089	2	12339669	1000000000	4.87e-08	0	2.55e-17	4
OPTN	rs17512962	10	13209072	0	6.97e-90	1	3.39e-06	1
OR7D2	rs13345998	19	9162166	1673	5.71e-103	1	3.47e-06	1
ORMDL1	rs10885719	10	117208818	1000000000	4.71e-06	0	2.02e-46	6
OSBPL11	rs2971306	3	126915096	118472	2.96e-07	1	3.94e-10	2
OSBPL1A	rs12604451	18	20013591	0	1.78e-16	1	6.64e-06	1
OSBPL6	rs10471461	5	58110641	1000000000	1.16e-08	0	2.01e-06	1
OSGEP	rs11160711	14	19983836	1220	4.5e-25	1	8.69e-19	4
OTUD1	rs2587562	8	73153592	1000000000	6.17e-06	0	1.98e-13	3
OTUD4	rs17163934	5	98613689	1000000000	3.41e-06	0	3.26e-09	2
P2RX7	rs291944	3	175225615	1000000000	1.27e-07	0	1.64e-05	1
PACSIN2	rs12485738	3	56840816	1000000000	7.57e-07	0	7.36e-15	3
PADI4	rs7548900	1	17495241	12036	2.1e-51	1	1.34e-05	1
PAFAH1B1	rs1109451	17	2538781	3143	3.7e-08	1	4.02e-06	1
PAIP1	rs17016142	2	79095988	1000000000	7.94e-07	0	5.13e-06	1
PAOX	rs4240520	10	135047409	0	8.21e-22	1	1.29e-08	1
PAPD1	rs10826782	10	30666675	0	7.58e-08	1	6.13e-06	1
PAPSS2	rs7068497	10	89532038	34598	3.39e-12	1	1.67e-38	6
PARD3	rs11213301	11	97322177	1000000000	1.18e-06	0	3.08e-06	1
PARP11	rs10282088	7	45916971	1000000000	1.79e-08	0	7.99e-06	1
PARP9	rs9395592	6	50482809	1000000000	2.5e-06	0	8.03e-07	1
PARVB	rs12485738	3	56840816	1000000000	3.76e-26	0	2.43e-18	4
PASK	rs10461822	5	18430367	1000000000	2.8e-06	0	8.56e-06	1
PAX2	rs11941453	4	63176558	1000000000	2.81e-07	0	3.06e-05	1
PAXIP1	rs16956751	17	51581804	1000000000	3.21e-07	0	5.33e-06	1
PCCA	rs2184971	13	99616093	0	4.89e-12	1	4.36e-07	1
PCDHA11	rs317657	12	67967680	1000000000	1.44e-25	0	2.5e-08	1
PCDHA5	rs4495201	5	169955246	29771251	1.17e-06	0	3.31e-07	1
PCDHAC2	rs10894147	11	129204066	1000000000	2.63e-08	0	1.11e-05	1
PCDHGA10	rs11868220	17	50918261	1000000000	1.18e-07	0	1.76e-06	1
PCMTD1	rs4570148	8	52921455	0	1.72e-07	1	4.78e-05	1
PCSK6	rs12485738	3	56840816	1000000000	2.77e-22	0	2.41e-06	1
PCYOX1L	rs2454107	5	148717407	395	5.88e-15	1	3.38e-07	1
PCYT1A	rs9825271	3	5844391	191605261	4.17e-07	0	8.25e-11	3
PDCD2	rs3823298	6	170719316	9059	4.28e-12	1	1.32e-08	1
PDE6D	rs10490897	3	85184263	1000000000	7.76e-06	0	3.34e-06	1
PDE8B	rs163018	5	76770954	11972	4.09e-12	1	5.39e-16	4
PDHB	rs10687	3	58280275	108123	5.4e-12	1	2.73e-07	1
PDLIM5	rs9301479	13	110238952	1000000000	6.23e-07	0	4.75e-05	1
PECAM1	rs11206237	1	54128949	1000000000	8.49e-06	0	4.12e-12	3
PECR	rs521311	7	78305657	1000000000	1.07e-06	0	1.71e-05	1
PELO	rs11886	5	52133521	0	1.43e-59	1	2.49e-05	1
PERLD1	rs11869286	17	35067382	13520	1.27e-08	1	7.87e-07	1
PEX11A	rs4498259	5	43201700	1000000000	5.95e-08	0	2.58e-05	1
PEX14	rs668805	1	10467134	0	1.16e-19	1	2.59e-07	1
PEX26	rs1488935	8	38252950	1000000000	2.82e-07	0	4.69e-07	1
PEX6	rs3818554	6	43042598	0	0	1	1.47e-23	5
PEX6	rs2274517	6	43040693	0	0	1	1.47e-23	5
PEX7	rs6570108	6	137255840	0	1.1e-13	1	1.19e-05	1
PFN1	rs2438074	6	1214690	1000000000	1.4e-06	0	4.7e-05	1
PFTK1	rs1978093	7	90048916	14962	1.74e-07	1	3.71e-05	1
PGA5	rs11230633	11	60722037	43185	1.81e-123	1	1.71e-05	1
PGBD1	rs13014885	2	186005460	1000000000	2.19e-06	0	6.98e-09	2
PGGT1B	rs9326953	5	114576986	0	2.06e-32	1	5.29e-13	3
PGM1	rs4915895	1	63585673	245862	4.69e-25	1	1.01e-06	1
PGM2L1	rs11236092	11	73774695	0	6.55e-32	1	2.52e-06	1
PGS1	rs2090205	17	73897869	0	2.77e-11	1	1.48e-07	1
PHCA	rs1474087	11	76306635	0	4.84e-12	1	1.31e-39	6
PHF11	rs1046028	13	49005290	4172	2.27e-34	1	8.67e-39	6
PHF20L1	rs6465819	7	101001016	1000000000	8.25e-06	0	3.67e-10	2
PIGN	rs7235710	18	58003081	0	5.53e-60	1	2.07e-08	1
PIGX	rs132596	22	34743237	1000000000	4.12e-06	0	3.38e-12	3
PIGZ	rs12636891	3	198159276	0	3.8e-29	1	1.68e-05	1
PIK3AP1	rs7627759	3	56496259	1000000000	5.25e-07	0	8.19e-07	1
PIK3C3	rs3778394	6	166901125	1000000000	4.6e-09	0	2e-05	1
PIK3R4	rs295521	3	140779468	8831082	9.23e-07	0	1.79e-05	1
PILRB	rs7341507	7	99789251	0	1.18e-156	1	7.38e-25	5
PIP5K3	rs10807827	7	25534182	1000000000	8.78e-08	0	1.28e-05	1
PITPNA	rs873179	17	1356637	11400	7.86e-25	1	4.87e-05	1
PITPNC1	rs10861840	12	106857923	1000000000	2.45e-07	0	2.31e-05	1
PITRM1	rs4881113	10	3180853	0	1.6e-47	1	3.49e-05	1
PKD2L1	rs6584356	10	102040232	0	2.48e-61	1	3.61e-05	1
PKNOX1	rs2839625	21	43320416	0	7.85e-08	1	3.13e-05	1
PKP4	rs986501	2	158697375	324347	2.33e-31	1	1.27e-08	1
PLA2G6	rs17157476	10	42394224	1000000000	9.01e-10	0	1e-08	2
PLA2G7	rs6458516	6	46849862	38793	3.52e-27	1	2.99e-06	1
PLAGL1	rs17616841	6	144395996	24762	2.54e-19	1	6.03e-07	1
PLB1	rs6719289	2	28710305	0	3.39e-13	1	9.83e-06	1
PLCB2	rs2229690	15	38377426	0	1.06e-07	1	2.32e-05	1
PLCL2	rs2278609	3	16899444	2012	3.53e-16	1	1.59e-05	1
PLEK	rs1016350	2	68455320	0	1.22e-08	1	1.34e-06	1
PLEKHA7	rs11676084	2	169412220	1000000000	5.27e-08	0	7.59e-07	1
PLS1	rs890970	5	7735909	1000000000	8.8e-07	0	3.56e-05	1
PLSCR4	rs9396990	6	169799785	1000000000	7.47e-07	0	3.95e-05	1
PLTP	rs12572101	10	75270657	1000000000	8.78e-07	0	9.4e-09	2
PMS2	rs7341507	7	99789251	93773988	3.77e-13	0	6.17e-06	1
PNPO	rs2525098	17	43432359	50686	5.31e-09	1	3.15e-12	3
POLE4	rs17100267	14	101034975	1000000000	2.69e-06	0	4.48e-05	1
POLI	rs2276182	18	50052045	0	4.93e-09	1	7.68e-08	1
POLQ	rs1842801	3	65041681	57591283	2.54e-08	0	3.54e-05	1
POLR2J	rs11764413	7	101889169	11386	7.32e-110	1	3.07e-22	5
POLR2L	rs12577694	11	878150	45621	1.63e-31	1	1.21e-05	1
POLR3B	rs1018758	21	34605093	1000000000	1.93e-06	0	1.83e-05	1
POLR3F	rs1469347	2	126118291	1000000000	2.35e-07	0	5.03e-08	1
POLRMT	rs4960248	6	6753207	1000000000	1.28e-06	0	5.22e-14	3
POMC	rs10190896	2	25165117	72109	2.14e-16	1	1.64e-09	2
POMZP3	rs35613536	7	75981561	95682	1.6e-206	1	1.96e-49	6
PON2	rs10261470	7	94899264	0	5.71e-86	1	1.11e-10	2
POU2F3	rs154982	6	32988523	1000000000	4.4e-07	0	1.05e-09	2
POU6F1	rs554518	11	34412764	1000000000	2.75e-08	0	4.39e-05	1
PPAPDC2	rs7032804	9	4663641	8385	1.62e-09	1	4.37e-05	1
PPFIA1	rs531917	11	69902247	0	4.46e-22	1	8.86e-09	2
PPHLN1	rs1796374	12	41095549	0	1.77e-09	1	1.85e-13	3
PPIG	rs12655428	5	172341138	1000000000	4.81e-07	0	8.8e-25	5
PPIL3	rs10167387	2	201516863	54592	1.87e-292	1	9.96e-33	6
PPM1J	rs11189244	10	99257629	1000000000	5.68e-07	0	4.92e-05	1
PPM1K	rs7044698	9	111393161	1000000000	2.2e-06	0	4.26e-06	1
PPP1R11	rs9261434	6	30195755	49666	2.93e-09	1	3.18e-05	1
PPP2CB	rs1876545	6	131118720	1000000000	2.7e-07	0	1.67e-06	1
PPP2R3A	rs17579407	8	21270137	1000000000	2.39e-07	0	9.22e-07	1
PPTC7	rs6102658	20	40132741	1000000000	7.61e-06	0	4.12e-05	1
PRICKLE2	rs13248671	8	145351519	1000000000	5.27e-07	0	1.75e-07	1
PRKAB1	rs11064881	12	118631308	27509	2.41e-29	1	1.23e-16	4
PRKAG2	rs5017428	7	150886109	0	3.42e-28	1	2.28e-08	1
PRKCH	rs4114169	8	108525981	1000000000	1.22e-06	0	1.77e-06	1
PRKD3	rs10879301	12	70253342	1000000000	6.86e-11	0	5.71e-07	1
PRMT2	rs13047696	21	46851605	28350	1.41e-70	1	3.01e-07	1
PRMT7	rs7190134	16	66939017	0	5.24e-10	1	1.78e-06	1
PROCR	rs348400	5	100794703	1000000000	3.91e-07	0	3.87e-12	3
PRR15	rs2376863	20	29632297	1000000000	9.7e-08	0	1.77e-15	3
PRRG2	rs4971686	2	50685238	1000000000	1.52e-06	0	4.38e-10	2
PRSS23	rs476994	11	127562693	41362770	7.1e-07	0	2.43e-05	1
PRSS27	rs2589071	2	55360940	1000000000	2.75e-07	0	2.11e-05	1
PRSS35	rs10754648	1	236921076	1000000000	1.27e-06	0	1.25e-13	3
PSIP1	rs12828023	12	130038106	1000000000	6.73e-07	0	6.84e-06	1
PSMA4	rs944095	13	97690256	1000000000	3.96e-07	0	8.59e-13	3
PSMA5	rs1521154	8	119710350	1000000000	3.26e-06	0	2.44e-07	1
PSMB1	rs9356660	6	170663982	22152	2.02e-07	1	1.71e-05	1
PSMC1	rs3745335	19	16949319	1000000000	1.99e-06	0	4.59e-05	1
PSMD9	rs1341845	13	59811320	1000000000	1.54e-07	0	3.75e-05	1
PSMF1	rs26203	5	35467832	1000000000	2.18e-07	0	8.18e-07	1
PSPC1	rs1023229	13	19168925	0	4.67e-06	0	1.7e-06	1
PSPH	rs11772761	7	49709884	6336356	4.76e-06	0	2.19e-35	6
PSRC1	rs629301	1	109619829	3870	2.34e-56	1	2.17e-53	6
PTBP2	rs12022396	1	96921706	38221	3.96e-07	1	1.04e-09	2
PTCRA	rs12485738	3	56840816	1000000000	8.28e-17	0	3.82e-05	1
PTDSS2	rs4076277	7	153547389	1000000000	2.63e-07	0	1.02e-21	5
PTP4A3	rs6578167	8	142450474	50715	1.04e-12	1	9.91e-11	3
PTPN1	rs4602269	20	48605642	0	9.03e-30	1	5.99e-10	2
PTPN12	rs11489585	7	77152788	45464	1.15e-17	1	4.08e-07	1
PTPN18	rs12113381	7	1109653	1000000000	3.76e-08	0	2.22e-07	1
PTPN4	rs1330372	1	168293867	1000000000	1.38e-07	0	3.68e-09	2
PTPRF	rs12485738	3	56840816	1000000000	6.91e-19	0	6.03e-07	1
PTS	rs7965749	12	3278037	1000000000	2.97e-06	0	1.08e-08	1
PTTG1IP	rs2838712	21	45102204	0	4.08e-30	1	2.67e-26	6
PUS3	rs4727064	7	148692878	1000000000	6.01e-06	0	2.01e-05	1
PVRL2	rs17561351	19	50064169	0	9.59e-91	1	2.49e-07	1
PXK	rs11713310	3	58296024	0	2.64e-24	1	1.77e-06	1
QRSL1	rs1026619	6	107221054	0	1.26e-39	1	5.79e-52	6
RAB11FIP5	rs6710911	2	73063302	90717	4.71e-22	1	1.91e-25	5
RAB35	rs2243644	13	105423049	1000000000	3.28e-07	0	2.88e-05	1
RAB3IP	rs775451	12	68398974	19924	1.48e-08	1	7.24e-06	1
RAB40C	rs7203694	16	592942	0	1.69e-15	1	1.32e-06	1
RAB8A	rs2032882	19	16105817	374	3.85e-12	1	1.19e-12	3
RABEP1	rs1806261	17	5257732	30490	1.36e-37	1	6.04e-34	6
RAD51	rs13021490	2	1290164	1000000000	1.36e-06	0	3.81e-09	2
RAD51C	rs1864754	17	54043788	81174	1.78950576923699e-320	1	2.04e-09	2
RAGE	rs7152076	14	101767787	0	4.75e-18	1	8.48e-06	1
RAP1GAP	rs829384	1	21891522	23132	1.75e-24	1	3.14e-05	1
RASSF2	rs4681182	3	150738127	1000000000	3.68e-06	0	4.88e-05	1
RBBP8	rs4393680	18	18636351	130942	1.71e-42	1	1.02e-05	1
RBM13	rs7836942	8	33500227	21909	4.26e-09	1	4.58e-23	5
RCHY1	rs11731477	4	76578450	44931	1.46e-38	1	3.22e-05	1
RCN1	rs10488686	11	32086467	2818	2.17e-31	1	1.71e-05	1
RDH13	rs8113032	19	60245950	1573	4.03e-79	1	2.9e-07	1
REEP5	rs12132240	1	3784133	1000000000	1.42e-06	0	3.45e-06	1
REPS1	rs1188866	6	139269268	0	6.81e-17	1	3.25e-05	1
RETSAT	rs17734981	2	85441958	6792	1.63e-16	1	2.21e-06	1
RFTN1	rs2012130	1	202983834	1000000000	5.02e-06	0	5.4e-09	2
RFWD3	rs4887779	16	73205296	7502	2.98e-30	1	9.95e-07	1
RFXDC2	rs839162	12	85114438	1000000000	3.72e-06	0	2.71e-05	1
RHBDF2	rs11633666	15	84881742	1000000000	1.13e-06	0	2.02e-14	3
RHOF	rs11043196	12	120697042	3003	9.84e-15	1	7.37e-10	2
RINT1	rs12590361	14	102272470	1000000000	5.06e-07	0	1.97e-09	2
RIOK1	rs7950899	11	107057320	1000000000	4.63e-06	0	1e-05	1
RMND5A	rs1878109	2	86836387	0	1.45e-08	1	4.48e-08	1
RNASEH2B	rs9563011	13	50371905	9910	4.73e-18	1	3.41e-07	1
RNASEH2C	rs10169985	2	25110024	1000000000	1.54e-07	0	2.18e-08	1
RNF123	rs4696397	4	154220641	1000000000	4.91e-07	0	3.64e-06	1
RNF141	rs11601268	11	10473410	16391	1.26e-06	1	3.91e-06	1
RNF157	rs7098249	10	110730050	1000000000	2.87e-07	0	1.34e-05	1
RNF167	rs12602901	17	4765410	16419	9.34e-138	1	4.92e-24	5
RNF168	rs7070276	10	53653390	1000000000	9.12e-07	0	8.11e-06	1
RNF169	rs614832	11	74333254	102149	1.12e-26	1	3.93e-05	1
RNF34	rs961229	15	94526047	1000000000	2.46e-06	0	6.08e-06	1
RNF40	rs1058348	10	11342351	1000000000	1.94e-08	0	2.01e-06	1
RNGTT	rs10944413	6	89689765	0	3e-08	1	4.54e-05	1
RNPS1	rs12599229	16	2263395	5280	2.78e-12	1	7.53e-06	1
ROPN1B	rs16892727	6	161873251	1000000000	4.4e-07	0	1.6e-10	2
RPA2	rs2295367	1	28096899	0	1.06e-123	1	1.7e-06	1
RPAP1	rs1200349	15	39609044	0	2.42e-28	1	4.36e-06	1
RPGRIP1	rs3748358	14	20859634	0	4.1e-27	1	1.97e-19	4
RPL14	rs2276871	3	40474277	0	2.55e-119	1	7.8e-06	1
RPL15	rs7875492	9	136303483	1000000000	8.2e-08	0	2e-17	4
RPL23AP7	rs1597245	2	114164687	-999	8.48e-278	0	1.03e-06	1
RPL28	rs10417909	19	60613391	18130	1.89e-15	1	2.26e-16	4
RPL36AL	rs2985697	14	49162652	5553	1.17e-12	1	2.64e-05	1
RPL8	rs11784860	8	145984603	1355	1.67e-47	1	1.28e-08	1
RPN1	rs6806687	3	129874479	22070	1.12e-09	1	1.07e-06	1
RPP21	rs2523747	6	30336917	84006	1.87e-10	1	1.17e-06	1
RPP30	rs17509186	10	13044103	79577586	2.15e-06	0	2.5e-05	1
RPS12	rs11054701	12	12180423	1000000000	2.25e-06	0	5.39e-11	3
RPS16	rs12579318	12	129161868	1000000000	2.62e-06	0	1.83e-06	1
RPS23	rs6894520	5	81630504	20509	0	1	2.44e-16	4
RPS23	rs862245	5	81621493	11498	0	1	2.44e-16	4
RPS23	rs862242	5	81623322	13327	0	1	2.44e-16	4
RPS26	rs11171739	12	54756892	32621	0	1	6.98e-32	6
RPS5	rs3794974	19	63589464	984	1.52e-12	1	1.66e-19	4
RPS6KB1	rs10800409	1	160527339	1000000000	1.1e-06	0	1.29e-06	1
RPS6KB2	rs7114510	11	66981170	21716	1.26e-39	1	2.53e-29	6
RPUSD4	rs510767	11	125583495	0	1.32e-83	1	5.16e-13	3
RRBP1	rs6080761	20	17577162	0	2.01e-15	1	9.02e-16	4
RREB1	rs13005169	2	29353959	1000000000	2.69e-06	0	4.16e-10	2
RRN3	rs957761	10	128798892	1000000000	9.59e-09	0	3.42e-05	1
RSAD2	rs4306606	18	53485293	1000000000	2.41e-06	0	4.2e-05	1
RSU1	rs1797081	10	16914571	15103	4.13e-87	1	5.71e-10	2
RTN3	rs1368960	2	79257340	1000000000	5.05e-06	0	2.85e-05	1
RUFY1	rs12521172	5	178933455	0	3.08e-116	1	7.24e-10	2
RYR2	rs2794818	1	236028412	0	4.48e-10	1	1.52e-05	1
RYR2	rs2794819	1	236028633	0	4.48e-10	1	1.52e-05	1
S100P	rs9992941	4	6762702	12904	3.62e-62	1	2.47e-05	1
SAV1	rs17407964	1	95197257	1000000000	2.96e-06	0	2.66e-10	2
SCAMP4	rs17524987	4	18008043	1000000000	1.25e-06	0	6.03e-11	3
SCAMP5	rs4917014	7	50276409	1000000000	7.81e-07	0	8.69e-25	5
SCAND2	rs11073686	15	83085690	100441	1.38e-13	1	3.3e-11	3
SCARB2	rs10856883	4	77393493	39434	9.58e-18	1	8.85e-07	1
SCLY	rs6765486	3	18791130	1000000000	6.84e-06	0	4.93e-10	2
SCN4B	rs10977509	9	9121375	1000000000	2.1e-07	0	1.52e-05	1
SCN4B	rs12335761	9	9123593	1000000000	2.1e-07	0	1.52e-05	1
SCN9A	rs6723604	2	166944712	3963	7.29e-19	1	3.94e-12	3
SCO1	rs2662966	17	10522725	1655	5.03e-23	1	5.92e-07	1
SCRN2	rs2074185	17	43285583	11942	3.8e-09	1	4.43e-11	3
SCRN3	rs12187740	5	129345677	1000000000	3.44e-07	0	2.37e-05	1
SCYE1	rs7658304	4	115083211	7593380	3.43e-06	0	1.43e-05	1
SDC3	rs13209417	6	38827419	1000000000	1.09e-07	0	3.62e-05	1
SEC31B	rs9291748	5	61454424	1000000000	4.97e-08	0	5.59e-08	1
SEC61A1	rs1812423	3	37920421	91333481	7.63e-07	0	5.29e-06	1
SEC61G	rs6552523	4	182957285	1000000000	7.65e-07	0	3.2e-05	1
SENP3	rs12151621	2	85788010	1000000000	4.84e-09	0	5.39e-06	1
2010-09-01	rs6594037	2	109698874	0	3.51e-21	1	2.93e-06	1
2002-09-01	rs7601738	2	242024486	82371	6.33e-57	1	2e-06	1
SERAC1	rs6933878	6	158491694	0	5.73e-22	1	9.77e-11	3
SERBP1	rs1656463	3	25593163	1000000000	1.37e-06	0	6.56e-20	4
SERPINA1	rs8008466	14	93931902	5120	4.87e-11	1	9.89e-07	1
SERPINB9	rs1052886	6	2835189	0	4.59e-36	1	2.18e-28	6
SERPINF1	rs6486550	12	127207332	1000000000	7.04e-07	0	3.37e-06	1
SERTAD3	rs1495216	8	34120698	1000000000	9.45e-07	0	6.48e-15	3
SETD4	rs2835255	21	36341714	0	8.44e-50	1	4.33e-05	1
SETD6	rs1467179	3	54986416	1000000000	5.93e-06	0	8.31e-16	4
SF3A3	rs6876647	5	81956240	1000000000	1.86e-06	0	6.33e-23	5
SFRS6	rs10030326	4	157454500	1000000000	1.57e-06	0	1.04e-33	6
SFT2D1	rs10806847	6	166659674	0	6.17e-19	1	2.83e-07	1
SFTPD	rs7908468	10	81748698	49857	1.7e-23	1	1.83e-05	1
SFXN2	rs184586	5	13648146	1000000000	2.14e-07	0	7.9e-10	2
SFXN2	rs183495	5	13643526	1000000000	2.14e-07	0	7.9e-10	2
SGCA	rs847682	17	45563273	35092	1.08e-14	1	2.04e-21	5
SH3GL1	rs2378688	9	87307857	1000000000	1.22e-06	0	1.46e-05	1
SH3RF1	rs4692568	4	170473327	44503	7.09e-09	1	4.44e-05	1
SH3YL1	rs881569	2	70671013	70416203	3.85e-06	0	1.76e-11	3
SHC2	rs10498654	6	1319276	1000000000	8.39e-07	0	5.61e-16	4
SHKBP1	rs8107014	19	45819305	30164	8.09e-09	1	1.38e-11	3
SHMT1	rs8076336	17	18153339	18573	8.4e-108	1	2.2e-09	2
SHPRH	rs2250387	6	146246926	0	2.93e-16	1	3.7e-06	1
SIGLEC12	rs2009362	19	56694541	0	2.36e-117	1	7.95e-07	1
SIGLECP16	rs586145	18	67325582	1000000000	1.24e-06	0	1.62e-28	6
SIPA1	rs7532023	1	88853008	1000000000	6.38e-06	0	8.81e-07	1
SIRT4	rs5634	12	119247220	11790	1.37e-11	1	2.49e-06	1
SKAP1	rs16862933	1	168252420	1000000000	7.24e-08	0	1.46e-10	2
SKAP2	rs7864583	9	23267704	1000000000	1.56e-06	0	3.85e-05	1
SLC11A2	rs3741904	12	5900698	43761078	1.68e-06	0	1.38e-06	1
SLC12A2	rs17764730	5	127385425	61957	2.68e-12	1	2.55e-10	2
SLC15A3	rs7629573	3	127748547	1000000000	1.64e-06	0	3.61e-05	1
SLC15A4	rs2306683	12	127865628	0	6.43e-22	1	3.26e-06	1
SLC17A1	rs9515471	13	111118097	1000000000	1.26e-06	0	2.28e-06	1
SLC17A3	rs1451538	15	83265634	1000000000	4.19e-08	0	2.65e-06	1
SLC22A18	rs11024404	11	2851028	26499	4.59e-22	1	2.88e-07	1
SLC22A18AS	rs451443	11	2882491	945	9.34e-29	1	7.88e-18	4
SLC22A5	rs2631360	5	131735328	0	6.66e-85	1	3.65e-07	1
SLC23A3	rs3210652	2	219755084	12054	2.37e-13	1	4.32e-05	1
SLC24A1	rs7162886	15	63893560	157908	1.75e-07	1	2.23e-05	1
SLC24A4	rs10145865	14	91989587	0	3.15e-49	1	1.76e-05	1
SLC24A6	rs7966103	12	112224850	0	4.02e-36	1	4.49e-12	3
SLC25A1	rs10513646	3	169721910	1000000000	3.21e-07	0	1.48e-07	1
SLC25A12	rs478205	1	34020483	1000000000	3.53e-06	0	1.94e-06	1
SLC25A19	rs6520869	23	43207476	1000000000	2.21e-27	0	2.99e-09	2
SLC25A26	rs7462991	8	17978309	1000000000	1.23e-06	0	1.21e-06	1
SLC25A27	rs1902745	2	193725959	1000000000	2.05e-08	0	2.75e-10	2
SLC25A32	rs4979275	9	115513073	1000000000	1.73e-07	0	2.04e-06	1
SLC29A3	rs2243540	10	72774062	0	3.85e-15	1	3.7e-05	1
SLC29A4	rs7904	7	5239647	49440	1.28e-18	1	3.62e-09	2
SLC2A3	rs10732571	12	8037956	55710	6.15e-09	1	4.07e-05	1
SLC2A8	rs7047760	9	129214917	4962	4.89e-52	1	1.28e-06	1
SLC2A9	rs10033612	4	9594104	0	5.69e-21	1	4.45e-09	2
SLC35A4	rs16890815	8	119388649	1000000000	6.17e-09	0	6.6e-07	1
SLC35B2	rs6887017	5	58718578	1000000000	6.13e-06	0	4.04e-05	1
SLC35B4	rs2241332	7	133619979	4653	3.02e-23	1	2.92e-17	4
SLC35E2	rs6818865	4	41410432	1000000000	7.65e-08	0	1.17e-05	1
SLC35F5	rs2044686	2	114170499	17901	1.37e-11	1	5.55e-06	1
SLC37A1	rs1344142	3	56832473	1000000000	1.16e-08	0	1.96e-05	1
SLC37A3	rs9640466	7	139742644	0	7.83e-46	1	3.91e-06	1
SLC38A1	rs1492890	12	44886884	0	7e-20	1	1.77e-05	1
SLC39A10	rs4850376	2	196404878	94207	1.17e-68	1	4.33e-06	1
SLC39A8	rs9331	4	103402241	0	1.35e-48	1	3.01e-05	1
SLC39A8	rs151392	4	103402958	0	1.35e-48	1	3.01e-05	1
SLC44A2	rs8113274	19	10527380	69849	1.59e-19	1	4.01e-06	1
SLC45A2	rs11961947	6	68412365	1000000000	9.8e-08	0	4.15e-06	1
SLC4A7	rs3892373	3	27581272	108023	9.62e-56	1	2.34e-08	1
SLC5A9	rs1319225	4	20790093	1000000000	8.61e-09	0	6.13e-10	2
SLC6A13	rs9837015	3	63507862	1000000000	4.14e-07	0	5.82e-06	1
SLC6A16	rs10141455	14	39882998	1000000000	5.34e-08	0	1.01e-07	1
SLC6A6	rs2304510	3	14495564	0	3.63e-13	1	4.78e-05	1
SLC7A6OS	rs12149608	16	67144005	241656	1.72e-08	1	3.78e-05	1
SLC7A9	rs10853922	19	37960265	52997	6.74e-13	1	9.62e-13	3
SLC9A8	rs7667907	4	80857337	1000000000	5.26e-07	0	2.99e-06	1
SMAD4	rs1515567	12	91445517	1000000000	5.32e-06	0	1.87e-05	1
SMARCB1	rs11912715	22	22477595	0	3.46e-13	1	1.99e-19	4
SMARCB1	rs17003912	22	22475809	0	3.46e-13	1	1.99e-19	4
SMARCE1	rs11078951	17	36084941	27312	2.95e-66	1	1.29e-05	1
SMC6	rs2710674	2	17710073	0	0	1	3.55e-16	4
SMC6	rs2710673	2	17708777	0	0	1	3.55e-16	4
SMCHD1	rs4748822	10	23136360	1000000000	5.04e-07	0	1e-05	1
SMU1	rs581450	9	33091997	16008	6.27e-08	1	3.61e-55	6
SMUG1	rs1438938	5	152351840	1000000000	5.4e-07	0	3.25e-05	1
SMUG1	rs17113869	5	152355671	1000000000	5.4e-07	0	3.25e-05	1
SNAG1	rs3820011	1	1878053	1000000000	1.78e-07	0	7.73e-19	4
SNAP29	rs2072514	22	19429478	113814	3.02e-144	1	3.6e-19	4
SNHG8	rs7144922	14	83164141	-999	7.92e-08	0	5.63e-12	3
SNIP1	rs215208	1	37725563	49169	1.42e-10	1	1.94e-05	1
SNORA66	rs6821066	4	147347263	1000000000	1.71e-07	0	2.72e-05	1
SNRPA1	rs6722302	2	58498173	1000000000	3.85e-06	0	4.17e-05	1
SNX1	rs2154395	10	126172458	1000000000	4.34e-07	0	8.28e-08	1
SNX16	rs11987669	8	82933045	16055	9.76e-58	1	1.29e-09	2
SNX19	rs3751035	11	130290415	0	1.12e-18	1	2.68e-05	1
SOCS5	rs7584870	2	46826904	0	5.25e-65	1	1.07e-21	5
SORBS2	rs4444696	3	2794258	1000000000	3.6e-07	0	3.59e-05	1
SORD	rs2854442	15	43147386	0	7.87e-28	1	4.51e-05	1
SORT1	rs271646	17	45355145	1000000000	6.43e-06	0	1.52e-56	6
SP100	rs1846731	4	22006233	1000000000	1.06e-06	0	3.45e-05	1
SP2	rs16951607	18	45940515	1000000000	3.58e-06	0	6.36e-13	3
SPAG1	rs1866788	8	101295619	0	1.89e-99	1	9.33e-08	1
SPAG7	rs1056626	17	4872277	60421	3.3e-26	1	1.18e-10	2
SPATA20	rs9913430	17	45983469	0	2.19e-121	1	1.2e-17	4
SPATA5L1	rs2467864	15	43428390	53488	1.62e-62	1	4.81e-06	1
SPATA6	rs10938913	4	22193537	1000000000	2.45e-06	0	2.14e-10	2
SPATA7	rs7007983	8	49300500	1000000000	2.08e-07	0	2.29e-05	1
SPATA8	rs17822638	8	127756510	1000000000	6.28e-07	0	1.12e-05	1
SPG20	rs9575933	13	35808743	0	6.84e-12	1	1.45e-07	1
SPG21	rs2414865	15	63023928	18489	5.42e-09	1	7.28e-18	4
SPIRE1	rs479860	18	12515881	0	1.58e-35	1	8.03e-33	6
SPOCK1	rs17608585	10	58560767	1000000000	2.89e-06	0	2.78e-05	1
SPON2	rs12934355	16	81624826	1000000000	2.92e-09	0	1.24e-05	1
SPRY2	rs7065469	23	142184485	1000000000	1.3e-07	0	7.08e-11	3
SPSB2	rs7132019	12	6862383	9670	1.9e-86	1	9.37e-28	6
SPTY2D1	rs10990639	9	105038694	1000000000	2.98e-07	0	6.17e-12	3
SPTY2D1	rs10990638	9	105038400	1000000000	2.98e-07	0	6.17e-12	3
SPTY2D1	rs10820401	9	105033856	1000000000	2.98e-07	0	6.17e-12	3
SPTY2D1	rs7851659	9	105033376	1000000000	2.98e-07	0	6.17e-12	3
SQSTM1	rs9476904	6	15859309	1000000000	3.9e-06	0	2.3e-20	4
SRD5A1	rs1691052	5	6692763	0	1.05e-23	1	4.1e-06	1
SRD5A1	rs248803	5	6710808	0	1.05e-23	1	4.1e-06	1
SRD5A1	rs2677933	5	6693597	0	1.05e-23	1	4.1e-06	1
SRD5A1	rs562461	5	6691525	0	1.05e-23	1	4.1e-06	1
SREBF1	rs9899634	17	17668668	0	2e-16	1	5.1e-10	2
SRP14	rs7042262	9	21557651	1000000000	3.52e-06	0	9.03e-29	6
SRP72	rs17086853	4	57047076	0	9.5e-20	1	2.06e-06	1
SRR	rs16952025	17	2063548	90450	3.66e-22	1	4.6e-13	3
SRRM1	rs2105184	1	24827553	14628	4.36e-07	1	2.26e-05	1
SRRM2	rs17490751	14	25736380	1000000000	1.7e-06	0	3.24e-05	1
SS18L1	rs2961576	10	4865894	1000000000	2.22e-06	0	8.09e-06	1
SSBP3	rs213481	1	54634128	0	3.96e-08	1	1.3e-11	3
SSR3	rs2280032	3	157731485	9754	4.45e-16	1	3.92e-10	2
ST14	rs7103088	11	129514516	20376	1.16e-36	1	3.94e-10	2
ST3GAL4	rs10488497	7	76180515	1000000000	3.03e-06	0	1.02e-11	3
ST3GAL5	rs7593080	2	85999298	29630	1.17e-07	1	6.05e-12	3
ST7L	rs6666579	1	112933916	0	3.13e-76	1	5.35e-31	6
STAM	rs17387164	1	50790057	1000000000	4.04e-06	0	4.55e-05	1
STAMBPL1	rs7914261	10	90619302	10693	2.67e-09	1	4.93e-06	1
STARD3NL	rs11773477	7	38204644	0	7.59e-20	1	4.81e-06	1
STARD3NL	rs1014136	7	38195632	0	7.59e-20	1	4.81e-06	1
STARD7	rs7812191	7	86605625	1000000000	4.62e-06	0	6.06e-12	3
STAT2	rs2371454	12	54933510	88141	3.69e-18	1	7.37e-09	2
STAT6	rs324019	12	55772914	2548	6.87e-198	1	1.42e-11	3
STIL	rs6543728	2	33714662	1000000000	1.99e-06	0	4e-05	1
STK17B	rs17061712	3	59957050	1000000000	1.72e-06	0	1.42e-06	1
STK38	rs13091843	3	144037683	1000000000	2.76e-07	0	1.25e-07	1
STON1	rs11693317	2	48685918	0	4.96e-54	1	4.77e-08	1
STOX2	rs10515290	5	99277365	1000000000	1.37e-07	0	4.13e-07	1
STRN3	rs6923060	6	18614029	1000000000	7.38e-07	0	8.57e-07	1
STT3A	rs17170282	7	33539741	1000000000	3.49e-06	0	2.24e-05	1
STX2	rs10848205	12	129846667	0	3.86e-274	1	2.72e-05	1
STX7	rs3895392	13	113770904	1000000000	5.92e-07	0	3e-05	1
STX8	rs6659595	1	243882719	1000000000	6.87e-07	0	5.98e-08	1
STXBP4	rs10214833	6	70913729	1000000000	1.43e-06	0	3.53e-05	1
STYXL1	rs17148983	7	75487757	0	7.6e-70	1	2.34e-13	3
SUCLG1	rs17140077	10	6758311	1000000000	1.85e-06	0	1.13e-06	1
SULT1B1	rs7794092	7	137539479	1000000000	1.07e-18	0	4.87e-05	1
SUMF1	rs11915920	3	4385534	0	6.15e-39	1	1.97e-10	2
SUMF2	rs12668532	7	56004477	94934	3.49e-21	1	1.12e-07	1
SUPV3L1	rs10898708	11	86874972	1000000000	1.01e-06	0	1.16e-07	1
SUV420H2	rs11206455	1	55098382	1000000000	3.49e-09	0	1.18e-22	5
SUZ12P	rs9898084	17	26106460	0	1.55e-20	1	1.62e-08	1
SVIL	rs3006562	10	30132306	67570	2.45e-46	1	2.57e-08	1
SYNGR1	rs5750811	22	38123012	11475	8.13e-21	1	6.6e-06	1
SYNJ1	rs2703028	3	54878741	1000000000	1.63e-07	0	1.47e-05	1
SYNJ2	rs603227	1	209851074	1000000000	2.45e-07	0	2.8e-16	4
SYNJ2BP	rs11252866	10	5020267	1000000000	2.88e-06	0	7.29e-06	1
SYT17	rs12445464	16	19186313	258	9.47e-09	1	1.33e-09	2
TADA2L	rs12938215	17	32887493	0	2.2e-07	1	2.02e-08	1
TAF11	rs2224925	13	32893973	1000000000	1.23e-07	0	3.9e-05	1
TAF6	rs260699	2	108933877	1000000000	5.78e-06	0	3.28e-07	1
TAP2	rs3916765	6	32793528	104060	9.79e-28	1	5.38e-09	2
TAPBPL	rs2244083	12	6440800	0	1.2e-130	1	6.45e-28	6
TASP1	rs9459580	6	166455745	1000000000	2.31e-06	0	2.18e-05	1
TBC1D16	rs3206576	17	75524892	3524	4e-09	1	8.39e-06	1
TBC1D5	rs16888579	6	77860206	1000000000	2.28e-08	0	6.99e-17	4
TBC1D7	rs2458307	6	13429835	0	5.05e-23	1	4.1e-05	1
TBKBP1	rs4267364	17	43136263	0	3.05e-61	1	3.73e-15	3
TCFL5	rs4809261	20	60941170	1743	1.68e-70	1	6.02e-06	1
TCN2	rs5753220	22	29316350	16789	4.18e-40	1	4.27e-06	1
TCP11	rs6797929	3	40730245	1000000000	5.39e-07	0	1.94e-06	1
TDRD9	rs11622475	14	103578829	0	1.08e-54	1	5.6e-12	3
TES	rs10953810	7	115599614	38243	9.75e-08	1	8.56e-10	2
TEX101	rs10008214	4	117689747	1000000000	5.19e-06	0	2.51e-05	1
TFB1M	rs9397236	6	155626925	0	9.41e-20	1	1.29e-09	2
TFCP2	rs17125346	12	49757419	17472	5.36e-26	1	9.66e-10	2
TFG	rs6775789	3	101899916	10934	1.03e-238	1	5.97e-06	1
TGDS	rs7333428	13	45873366	48150970	2.92e-06	0	4.6e-09	2
TGFA	rs10489984	2	70625963	0	2.15e-10	1	1.74e-14	3
TGFBI	rs6882087	5	135363478	29112	1.46e-20	1	1.24e-05	1
TGFBR2	rs12950466	17	51756489	1000000000	1.84e-06	0	1.25e-05	1
TGOLN2	rs273276	19	18125940	1000000000	2.43e-07	0	9.14e-18	4
TH1L	rs6070706	20	57061634	58053	6.76e-28	1	1.69e-05	1
THAP3	rs12923401	16	58969832	1000000000	1.33e-06	0	2.14e-05	1
THAP6	rs1841932	4	76623783	34895	1.93e-49	1	9.5e-15	3
THEM2	rs2056999	6	24769490	5764	9.88e-17	1	8.54e-06	1
THOC4	rs6867399	5	52171300	1000000000	6.76e-06	0	3.28e-05	1
THSD4	rs2130881	3	56409255	1000000000	5.56e-07	0	3.92e-05	1
THUMPD3	rs2648550	3	9396187	0	2.71e-17	1	2.38e-07	1
TIAM1	rs553833	21	31738793	0	7.43e-47	1	3.06e-08	1
TIGD7	rs17136317	16	3306514	10868	3.57e-18	1	3.46e-05	1
TIMM10	rs2649662	11	57109138	54330	0	1	1.9e-21	5
TIMM10	rs2581922	11	57021976	30538	0	1	1.9e-21	5
TIMM10	rs1846568	11	57114290	59482	0	1	1.9e-21	5
TIMM10	rs2649663	11	57113881	59073	0	1	1.9e-21	5
TIMM10	rs2729371	11	57077898	23090	0	1	1.9e-21	5
TIMM13	rs9932721	16	85481747	1000000000	3.18e-07	0	4.27e-08	1
TIMM22	rs9896110	17	850569	0	4.21e-152	1	2.13e-14	3
TIPIN	rs12916494	15	64605099	169016	2.74e-09	1	1.99e-07	1
TLE6	rs6069864	20	54766280	1000000000	9.57e-08	0	3e-05	1
TLR1	rs13439585	8	69880596	1000000000	3.87e-06	0	9.38e-07	1
TM2D1	rs17312971	1	61962129	0	2.1e-29	1	4.43e-05	1
TMBIM4	rs1168765	12	64799378	17607	6.4e-19	1	6.87e-38	6
TMC4	rs36656	19	59356564	0	6.67e-60	1	6e-11	3
TMED6	rs153060	16	67935054	0	1.18e-80	1	2.45e-28	6
TMED8	rs8019297	14	39208313	37669532	7.02e-06	0	2.39e-13	3
TMEM105	rs4763490	12	18112831	1000000000	2.45e-08	0	2.2e-09	2
TMEM106C	rs10875712	12	46649520	593	2.33e-19	1	2.94e-06	1
TMEM116	rs7114	12	110945132	9806	2.1e-25	1	5.03e-11	3
TMEM147	rs2239749	22	35661251	1000000000	1.04e-07	0	1.13e-53	6
TMEM149	rs3848662	19	40907896	14097	8.6e-192	1	7.83e-28	6
TMEM157	rs247963	5	99959836	9497	1.16e-106	1	4.24e-05	1
TMEM163	rs1344142	3	56832473	1000000000	8.89e-09	0	2.08e-11	3
TMEM170	rs11111767	12	102700376	1000000000	3.36e-06	0	1.02e-08	1
TMEM176B	rs6464101	7	150108985	10328	0	1	3.37e-06	1
TMEM176B	rs6464104	7	150109336	9977	0	1	3.37e-06	1
TMEM177	rs9292246	5	28357704	1000000000	1.8e-07	0	3.22e-08	1
TMEM180	rs4919652	10	104264147	37355	3.25e-19	1	3.87e-05	1
TMEM39A	rs1934628	1	208979090	1000000000	2.4e-06	0	6.01e-10	2
TMEM50A	rs1053359	1	25500660	36738	8.43e-33	1	9.93e-06	1
TMEM50B	rs2186280	21	33759014	0	3.88e-09	1	6.09e-17	4
TMEM57	rs10125438	9	118638531	1000000000	1.69e-06	0	4.26e-46	6
TMEM64	rs6555172	5	3113911	1000000000	1.15e-07	0	2.28e-06	1
TMEM71	rs11988034	8	133786831	0	2.99e-27	1	8.46e-15	3
TMEM77	rs325926	1	111500137	15899	2.49e-31	1	5.97e-15	3
TMEM8	rs3830160	16	359093	2772	8.75e-78	1	2.08e-08	1
TMEM80	rs4963126	11	646845	38139	5.4e-60	1	1.7e-10	2
TMEM87B	rs7559210	2	112629170	38069	5.63e-11	1	1.81e-05	1
TMEM99	rs16966358	17	36283331	37279	5.54e-42	1	3.5e-07	1
TMEM9B	rs11042104	11	8847500	77916	1.75e-13	1	1.38e-06	1
TMPRSS3	rs8130564	21	42678725	0	2.92e-13	1	1.42e-05	1
TMTC1	rs2882467	12	29818043	0	2.21e-167	1	2.21e-18	4
TNFRSF10A	rs13255552	8	23178045	39461	2.81e-17	1	3.9e-05	1
TNIP2	rs692198	17	38324922	1000000000	2.54e-07	0	2.6e-05	1
TNK2	rs16941319	12	110131236	1000000000	1.23e-07	0	9.68e-06	1
TNPO3	rs11768572	7	128432528	0	2.56e-32	1	3.06e-05	1
TNS1	rs12485738	3	56840816	1000000000	2.39e-08	0	7.89e-08	1
TOMM7	rs2286499	7	22824002	0	9.76e-62	1	2.23e-05	1
TOPORS	rs6475803	9	2462372	30068173	2.74e-06	0	2.32e-12	3
TPCN2	rs4930265	11	68612530	0	5.5e-127	1	7.63e-49	6
TPK1	rs7786037	7	144177251	13172	1.17e-16	1	1.48e-09	2
TPP2	rs674929	13	102124951	0	1.81e-13	1	3.5e-24	5
TPRKB	rs17350188	2	73818350	315	2.91e-20	1	4.41e-06	1
TRAF5	rs9873686	3	739581	1000000000	9.85e-07	0	1.36e-05	1
TRAM2	rs9370134	6	52561567	11746	2.92e-32	1	2.9e-10	2
TRAPPC2L	rs12597391	16	87455791	771	1.97e-34	1	2.29e-07	1
TRAPPC4	rs10111	11	118391327	3124	3.63e-81	1	1.62e-12	3
TRDMT1	rs10490958	10	17273456	0	3.66e-10	1	8.67e-07	1
TREH	rs8081899	17	29356943	1000000000	1.08e-06	0	2.23e-05	1
TREM1	rs1817537	6	41352545	0	1.43e-16	1	3.35e-16	4
TREML4	rs6921835	6	41303418	622	8.76e-186	1	2.7e-05	1
TREX1	rs10077769	5	163518270	1000000000	3.2e-08	0	2.1e-06	1
TRIB2	rs1431904	2	168173116	155372805	1.73e-08	0	8e-08	1
TRIM23	rs2823059	21	15400165	1000000000	3.15e-07	0	2.74e-45	6
TRIM24	rs7794092	7	137539479	256140	4.54e-84	1	2.67e-05	1
TRIM29	rs17186196	10	112821777	1000000000	1.44e-06	0	5.44e-06	1
TRIM38	rs1878929	9	108917411	1000000000	8.99e-07	0	3.24e-17	4
TRIM39	rs401286	1	79484626	1000000000	9.92e-06	0	3.9e-05	1
TRIM4	rs2247761	7	99338847	0	5.55e-225	1	4.14e-64	6
TRIM5	rs11038741	11	5671760	0	7.83e-07	1	3.69e-10	2
TRIM63	rs10057939	5	30609959	1000000000	1.67e-06	0	6.5e-24	5
TRIM9	rs1947069	4	156416953	1000000000	7.64e-07	0	6.84e-09	2
TRIP10	rs2305806	19	6706007	3481	1.22e-39	1	7.72e-06	1
TRIP4	rs11071803	15	62752868	218338	3.97e-08	1	3.71e-07	1
TRNT1	rs1669342	3	3168676	2974	5.95e-45	1	1.9e-07	1
TRPS1	rs17425708	5	38435479	1000000000	3.37e-11	0	8.4e-06	1
TRPT1	rs693984	11	63637301	110547	7.01e-09	1	1.37e-08	1
TSEN2	rs17036821	3	12508148	0	8.08e-31	1	2.73e-07	1
TSEN34	rs3844452	19	59400458	11121	6.89e-34	1	1.67e-06	1
TSFM	rs10877019	12	56459196	3630	7.33e-20	1	2.89e-19	4
TSGA10	rs1133977	2	99108416	0	3.78e-82	1	1.17e-13	3
TSGA10	rs12613624	2	99099173	0	3.78e-82	1	1.17e-13	3
TSPAN10	rs17139063	7	116243375	1000000000	1.73e-06	0	1.81e-48	6
TSPAN14	rs7900536	10	82243681	0	3.49e-59	1	2.34e-07	1
TSPAN15	rs2150099	9	12287070	1000000000	1.28e-06	0	8.34e-29	6
TSPAN33	rs12485738	3	56840816	1000000000	1.27e-18	0	3.75e-24	5
TSPAN4	rs5030780	11	828110	4702	4.05e-81	1	9.69e-06	1
TSPAN8	rs7652219	3	24775888	1000000000	5.89e-07	0	1.86e-19	4
TTC12	rs11214577	11	112709476	0	7.23e-42	1	5.49e-14	3
TTC23	rs2084900	15	97592065	0	5.01e-31	1	7.9e-09	2
TTC32	rs2293671	2	20001345	36117	2.8e-123	1	6.83e-32	6
TTF2	rs3754109	1	117403142	1330	3.53e-28	1	5.98e-06	1
TTLL1	rs17079945	8	3166463	1000000000	3.21e-08	0	3.89e-05	1
TTLL12	rs138973	22	41923076	10000	5.45e-13	1	1.98e-06	1
TULP3	rs307861	2	163490673	1000000000	2.13e-06	0	1.59e-05	1
TUSC4	rs7694882	4	112528673	1000000000	1.8e-06	0	1.71e-06	1
TXNDC1	rs4566067	14	50799237	6731	4.2e-16	1	7.77e-20	4
TXNDC11	rs11642880	16	11733649	0	1.38e-09	1	1.25e-05	1
TXNDC13	rs4813847	20	7914974	0	2.33e-20	1	7.76e-13	3
U2AF1L4	rs3848662	19	40907896	17374	1.68e-115	1	9.3e-15	3
UBA52	rs4905125	14	93512208	1000000000	4.43e-07	0	1.53e-44	6
UBE2L6	rs7625002	3	5028124	1000000000	2.86e-06	0	3.43e-05	1
UBE2Q2	rs12601255	17	52471040	1000000000	2.06e-06	0	2.08e-07	1
UBE2R2	rs16970326	19	40612535	1000000000	2.71e-13	0	5.44e-06	1
UBE2U	rs2585890	13	20479439	1000000000	1.45e-06	0	3.3e-05	1
UBE4B	rs2808500	1	198597102	188433226	4.61e-06	0	2.34e-12	3
UBLCP1	rs9304801	19	35471333	1000000000	6.12e-07	0	1.69e-19	4
UBN1	rs3747613	16	4848505	0	5.05e-07	1	1.76e-05	1
UCK2	rs1495216	8	34120698	1000000000	2.95e-06	0	2.72e-05	1
UGCGL1	rs187462	5	109016440	1000000000	1.21e-07	0	6.63e-06	1
UGCGL2	rs9525135	13	95603548	99910	2.7e-50	1	1.67e-05	1
UGDH	rs10856845	4	39194659	0	4.4e-74	1	1.84e-06	1
UGT2B11	rs12566466	1	230984253	1000000000	2.61e-08	0	1.74e-08	1
ULK2	rs11735109	4	186654683	1000000000	1.39e-06	0	5.02e-07	1
ULK3	rs936230	15	72932151	9618	1.19e-58	1	8.6e-06	1
UNC5B	rs878719	10	72671072	0	2.52e-28	1	2.23e-07	1
UNC93B1	rs2520523	12	89511533	1000000000	2.41e-07	0	2.19e-05	1
UNG2	rs939269	8	27237373	1000000000	1.08e-06	0	1.53e-12	3
UPF2	rs12820540	12	8631819	1000000000	4.1e-06	0	2.5e-05	1
UPF3A	rs7316983	13	114092980	3617	4.13e-16	1	3.54e-06	1
UROS	rs2027515	10	127485822	0	2.43e-14	1	1.69e-21	5
USF1	rs2516838	1	159280994	0	1.23e-38	1	2.73e-05	1
USP1	rs2278305	10	63513118	1000000000	1.31e-06	0	4.23e-05	1
USP22	rs1044414	17	20845043	0	1.55e-08	1	1.76e-24	5
USP35	rs333395	4	173491398	1000000000	2.37e-08	0	1.06e-05	1
USP36	rs3744800	17	74305420	0	4.34e-260	1	1.94e-27	6
USP39	rs12545664	8	119411713	1000000000	2.56e-07	0	2.55e-12	3
USP43	rs2868384	4	83788234	1000000000	1.5e-06	0	3.82e-21	5
USP43	rs1317366	4	83788732	1000000000	1.5e-06	0	3.82e-21	5
USP45	rs231961	6	155799473	55729444	9.23e-07	0	1.34e-05	1
USP48	rs6667223	1	21961428	0	3.4e-27	1	7.29e-14	3
USP6NL	rs17511672	6	107883123	1000000000	1.41e-06	0	6.93e-06	1
USP8	rs3797642	5	76784682	1000000000	2.92e-07	0	1.65e-05	1
VAV2	rs2327931	6	16102965	1000000000	1.28e-07	0	2.27e-05	1
VCL	rs1344142	3	56832473	1000000000	9.68e-17	0	2.71e-09	2
VCP	rs10972278	9	34990289	56615	1.96e-16	1	4.6e-12	3
VDR	rs4739958	8	84683082	1000000000	3.14e-08	0	3.59e-05	1
VEZF1	rs12863903	13	95436652	1000000000	2.3e-07	0	4.84e-05	1
VIL2	rs12665751	6	159335722	175290	7.03e-08	1	2.67e-37	6
VKORC1	rs889548	16	31045213	30411	2.2e-07	1	1.66e-23	5
VMO1	rs733099	17	4605720	29601	2.15e-14	1	6.06e-06	1
VN1R2	rs697846	1	224884322	1000000000	1.88e-07	0	3.71e-05	1
VPS11	rs582688	11	118437530	6173	7.8e-17	1	3.71e-06	1
VPS28	rs3735840	8	145623814	0	1.27e-23	1	4.48e-17	4
VPS29	rs924753	3	15681128	1000000000	3.43e-07	0	2.73e-39	6
VPS33A	rs16974233	15	89466689	1000000000	5.85e-07	0	2.83e-15	3
VPS36	rs12055682	6	81245842	1000000000	7.32e-06	0	1.45e-05	1
VPS41	rs13162885	5	5913075	1000000000	5.49e-07	0	4.79e-05	1
WARS2	rs1325939	1	119385491	0	3.49e-120	1	1.15e-20	4
WASF3	rs12485738	3	56840816	1000000000	1.77e-26	0	6.23e-08	1
WDR18	rs12710103	19	964634	19065	1.79e-12	1	2.25e-19	4
WDR25	rs941924	14	99962502	0	4.52e-37	1	4.74e-06	1
WDR41	rs335628	5	76765294	0	0	1	4.15e-32	6
WDR45L	rs4673003	2	222358395	1000000000	9.29e-07	0	3.66e-06	1
WDR48	rs1053530	3	39113086	0	3.53e-102	1	4.35e-22	5
WDR55	rs2563335	5	140024476	92	1.47e-21	1	8.86e-06	1
WDR57	rs1046962	1	199568496	168026265	1.85e-06	0	1.85e-05	1
WDR5B	rs6810306	3	123731400	114335	1.22e-08	1	3.45e-05	1
WDR6	rs9846123	3	49063116	34726	8.1e-143	1	5.1e-17	4
WDR60	rs2730238	7	158407980	0	7.47e-48	1	5.44e-09	2
WDR77	rs714586	4	110445855	1000000000	7.28e-07	0	1.56e-08	1
WDSUB1	rs6742788	2	159939354	87872	2.24e-09	1	2.11e-07	1
WHDC1	rs1271044	15	81309307	8640	1.09e-06	1	1.45e-22	5
WNT2B	rs1958555	14	33153900	1000000000	9.06e-08	0	4.14e-05	1
WRB	rs2837006	21	39694306	2621	7.3e-66	1	3.68e-21	5
WSB1	rs3753522	1	207891522	1000000000	3.85e-07	0	3.62e-11	3
WWOX	rs1864899	3	71519392	1000000000	6.69e-08	0	8.19e-16	4
XPNPEP3	rs1517345	2	209238026	1000000000	1.53e-08	0	5.91e-47	6
XRCC1	rs2030404	19	48735288	4016	8.07e-34	1	2.06e-20	4
XRCC6BP1	rs2372309	12	56616087	5540	0	1	4.41e-11	3
XRN2	rs17736818	20	21210279	21643	2.42e-156	1	2.9e-05	1
XRRA1	rs7105085	11	74247587	0	4.58e-58	1	4.23e-36	6
XYLB	rs1875196	5	1744202	1000000000	1.35e-08	0	2.43e-06	1
XYLT2	rs1344142	3	56832473	1000000000	4.09e-13	0	4.91e-09	2
YBX2	rs10516988	4	97238384	1000000000	2.05e-06	0	1.77e-05	1
YIPF5	rs6879765	5	143545684	15275	8.15e-24	1	7.45e-08	1
YPEL1	rs202804	5	157563147	1000000000	7.46e-07	0	1.37e-05	1
YPEL1	rs202806	5	157562646	1000000000	7.46e-07	0	1.37e-05	1
YPEL4	rs1798173	11	57188633	14640	2.13e-84	1	4.68e-07	1
YWHAE	rs11055430	12	13482423	1000000000	2.49e-06	0	7.63e-11	3
YWHAE	rs11055431	12	13482502	1000000000	2.49e-06	0	7.63e-11	3
YWHAH	rs1344142	3	56832473	1000000000	1.62e-08	0	3.94e-06	1
ZADH1	rs7044698	9	111393161	1000000000	9.55e-07	0	3.49e-10	2
ZADH2	rs1132845	18	71041457	0	5.9e-17	1	4.06e-15	3
ZBTB25	rs11158542	14	63999411	23899	5.92e-65	1	2.93e-08	1
ZBTB7A	rs11817321	10	84792272	1000000000	1.07e-06	0	1.7e-05	1
ZCCHC14	rs4843238	16	85947656	49722	3.16e-07	1	3.32e-05	1
ZCCHC9	rs12603319	17	18602052	1000000000	6.07e-07	0	2.49e-05	1
ZDHHC11	rs12904238	15	83440845	1000000000	1.56e-06	0	2.5e-08	1
ZDHHC23	rs6646469	23	118752342	1000000000	1.43e-07	0	4.41e-05	1
ZDHHC24	rs10514062	5	75513972	1000000000	1.68e-06	0	2.37e-06	1
ZDHHC7	rs7193192	16	83579484	0	9.57e-09	1	2.31e-06	1
ZFAND2A	rs2949192	7	1170367	4027	6.76e-72	1	6.62e-09	2
ZFP30	rs11666738	19	42822159	0	3.55e-47	1	7.33e-11	3
ZFP57	rs387642	6	29753613	0	3.01e-33	1	8.83e-37	6
ZFYVE16	rs17672655	3	189973503	1000000000	4.07e-06	0	2.63e-05	1
ZFYVE19	rs3743034	15	38888437	0	1.52e-22	1	1.25e-06	1
ZFYVE21	rs11645153	16	81676584	1000000000	5.72e-06	0	2.2e-05	1
ZHX2	rs3802266	8	124054889	0	1.16e-224	1	2.49e-10	2
ZMYND12	rs4622104	1	42750829	56304	2.69e-57	1	1.47e-05	1
ZMYND12	rs12402795	1	42718277	23752	2.69e-57	1	1.47e-05	1
ZNF133	rs1832333	9	103543283	1000000000	1.63e-06	0	2.11e-05	1
ZNF195	rs12417350	11	3351014	0	2.39e-13	1	2.62e-19	4
ZNF200	rs71998	16	3230930	5518	1.22e-06	1	9.55e-06	1
ZNF211	rs10409262	19	62846767	820	5.8e-14	1	4.34e-23	5
ZNF212	rs17554286	7	51113067	97454608	6.33e-06	0	4.88e-05	1
ZNF217	rs11688164	2	166862035	1000000000	3.53e-07	0	1.26e-13	3
ZNF230	rs1935579	10	90200491	1000000000	7.48e-07	0	1.7e-08	1
ZNF266	rs7246415	19	9395981	0	4.06e-88	1	2.17e-16	4
ZNF271	rs10881081	12	45899337	1000000000	3.11e-07	0	1.37e-22	5
ZNF283	rs4922060	8	19452788	1000000000	1.05e-06	0	1.4e-06	1
ZNF326	rs12591712	15	78170873	1000000000	5.7e-08	0	3.59e-07	1
ZNF329	rs4801567	19	63366817	20974	9.74e-24	1	1.84e-09	2
ZNF37A	rs1430754	1	68376020	1000000000	6.74e-08	0	3.32e-58	6
ZNF404	rs165032	15	44529793	1000000000	4.21e-06	0	2.85e-05	1
ZNF420	rs1402468	19	42312088	0	5.97e-13	1	6.1e-19	4
ZNF436	rs10502218	11	115687069	1000000000	1.21e-08	0	2.39e-12	3
ZNF471	rs10419553	19	61710073	951	6.98e-19	1	7.44e-06	1
ZNF493	rs1533674	19	21569306	167182	1.99e-78	1	2.05e-27	6
ZNF502	rs2372828	3	44759953	19628	2.51e-25	1	1.18e-13	3
ZNF509	rs2920205	4	4366153	0	6.84e-15	1	2.15e-05	1
ZNF516	rs1981370	18	72199803	1415	2.99e-28	1	8.56e-09	2
ZNF528	rs17414912	1	44472435	1000000000	2.17e-08	0	4.16e-15	3
ZNF529	rs6840388	4	4062368	1000000000	1.49e-07	0	1.41e-06	1
ZNF544	rs12977929	19	63380242	51640	5.59e-14	1	1.5e-22	5
ZNF550	rs3746222	19	62776742	13723	7.81e-20	1	1.24e-12	3
ZNF555	rs1632801	11	115425494	1000000000	4.64e-08	0	1.04e-07	1
ZNF557	rs7030024	9	111392868	1000000000	4.14e-07	0	1.61e-09	2
ZNF561	rs13378806	13	37391600	1000000000	1.28e-07	0	2.86e-07	1
ZNF565	rs1954610	14	65469408	1000000000	1.95e-06	0	3.64e-08	1
ZNF584	rs7019661	9	70811096	1000000000	5.57e-06	0	1.01e-16	4
ZNF585A	rs1725482	19	43153069	797601	3.78e-07	1	2.17e-13	3
ZNF593	rs12145403	1	26469776	98638	9.2e-57	1	4.21e-07	1
ZNF598	rs13408416	2	232369312	1000000000	1.24e-06	0	2.3e-05	1
ZNF600	rs17579407	8	21270137	1000000000	8.21e-07	0	1.01e-07	1
ZNF605	rs10735673	12	132085780	42815	1.81e-11	1	2.63e-09	2
ZNF611	rs12912594	15	35597326	1000000000	2.01e-07	0	5.85e-18	4
ZNF626	rs17463165	5	39140675	1000000000	1.31e-06	0	5e-06	1
ZNF641	rs901964	12	46962305	57873	3.03e-33	1	7.86e-07	1
ZNF642	rs684448	1	95728951	54994349	6.06e-10	0	7.19e-09	2
ZNF652	rs7020926	9	111369613	1000000000	1.46e-06	0	1.79e-13	3
ZNF654	rs2697962	1	14023579	1000000000	6.7e-06	0	6.58e-13	3
ZNF713	rs2515284	11	69610098	1000000000	2.55e-07	0	7.38e-06	1
ZNF718	rs2638378	9	125913604	1000000000	6.85e-07	0	1.38e-10	2
ZNF74	rs887023	22	19091899	0	7.74e-14	1	3.59e-12	3
ZNF766	rs3810788	12	41007040	1000000000	1.53e-07	0	3.24e-05	1
ZNF766	rs11181459	12	41042783	1000000000	1.53e-07	0	3.24e-05	1
ZNF770	rs2093483	9	7919372	1000000000	2.93e-06	0	4.5e-05	1
ZNF93	rs10879195	12	69468386	1000000000	3.4e-07	0	2.58e-05	1
ZNFX1	rs7837382	8	15734826	1000000000	3.15e-06	0	1.12e-05	1
ZNRD1	rs7742712	6	30079056	57957	1.6e-16	1	2.41e-06	1
ZNRF3	rs4672846	2	218306979	1000000000	1.49e-06	0	2.52e-06	1
ZP3	rs35613536	7	75981561	72241	1.12e-288	1	2.54e-27	6
ZSCAN21	rs4729568	7	99477381	7972	2.33e-10	1	7.23e-22	5
