# Supplementary material for: Genetics and Beyond – The Transcriptome of Human Monocytes and Disease Susceptibility
Source: PLoS One. 2010 May 18;5(5):e10693. doi: 10.1371/journal.pone.0010693 (PMC2872668; doi:10.1371/journal.pone.0010693)
Supplement: File S5 — Comparison cis eQTL in GHS and the study of Goring et al. (0.83 MB XLS) [file pone.0010693.s010.xls]

## Sheet: Supplementary file 5. Compariso
	Goring	GHS	GHS	distance	replication
eQTL name	Cis heritability	Best cis eSNP	Best cis P-value	SNP-eQTL	Indicator
PPA2	0.817	NR	NR	NR	0
TIMM10	0.79	rs1846568	0	59482	1
UTS2	0.764	rs11587880	7.32e-09	80186	1
UBA52	0.762	NR	NR	NR	0
RPS26	0.759	rs11171739	0	32621	1
HLA-DRB5	0.752	rs9270986	0	76016	1
MICA	0.746	rs2596457	1.19e-68	9911	1
HLA-DRB3	0.74	rs3997872	2.21e-48	116324	1
HLA-DRB4	0.72	rs2187668	4.82e-95	76418	1
HLA-DRB1	0.711	rs2395166	3.99e-192	158260	1
MYOM2	0.71	rs7005151	7.41e-98	3683	1
CHST13	0.69	rs3856650	0	0	1
LGALS2	0.685	rs5756736	1.14e-279	0	1
HLA-A	0.683	rs2734959	5.36e-60	59350	1
ITGB1BP1	0.677	rs4669386	8.92e-16	40439	1
HLA-DQA1	0.673	rs9272219	2.55e-189	2865	1
RPL14	0.668	rs2276871	2.55e-119	0	1
GSTM1	0.665	rs11807	4.16e-50	24375	1
LILRA3	0.652	rs103294	0	2006	1
NCR3	0.652	NR	NR	NR	0
PTER	0.649	rs7909832	0	974	1
MASTL	0.645	rs7068375	1.57e-136	0	1
NQO2	0.643	rs1028612	6.12e-156	11997	1
USMG5	0.635	rs1163073	0	125864	1
ACTA2	0.617	rs7097572	0	40731	1
PLA2G4C	0.613	rs385203	6.47e-89	0	1
CGI-96	0.601	rs4822146	3.16e-228	-999	1
IMPA1	0.594	rs10046697	4.09e-42	105290	1
PEX6	0.59	rs3818554	0	0	1
ATOH8	0.587	rs10210321	4.48e-282	52889	1
FOLR3	0.582	rs555306	9.43e-164	3559	1
NUDT2	0.579	rs10972063	3.69e-182	0	1
PDPR	0.575	NR	NR	NR	0
GBP3	0.573	rs10493821	4.44e-65	0	1
PINK1	0.573	rs623817	3.77e-18	8075	1
SLC22A16	0.569	rs2428173	3.89e-279	11965	1
IRF5	0.562	rs2272347	0	29331	1
CAPZA1	0.558	NR	NR	NR	0
POLD4	0.558	NR	NR	NR	0
STAT6	0.556	rs324019	6.87e-198	2548	1
SF1	0.554	rs637332	1.19e-58	3328	1
MUC20	0.549	rs863582	6.69e-60	14155	1
GSTM4	0.549	rs1799875	1.33e-58	49729	1
SLC9A3R1	0.548	rs880827	1.68e-32	1946	1
IL16	0.543	rs4778636	7.92e-64	0	1
HSPA6	0.543	rs4656310	9.17e-29	219	1
FGD2	0.54	NR	NR	NR	0
DDX11	0.539	rs6487970	2.14e-235	1305	1
SIGLEC11	0.538	rs9304690	2.22e-88	0	1
CD68	0.525	rs9898876	1.1e-12	41535	1
HCP5	0.523	rs3099844	2.4e-07	15495	1
IGHMBP2	0.522	rs673821	1.14e-41	0	1
GSTT1	0.516	rs5760176	2.63648991688733e-317	18050
LAMC1	0.515	rs10737236	5.43e-220	3987	1
ANKRD27	0.515	rs9304837	1.68e-08	0	1
ACP5	0.511	rs2071484	4.54e-164	0	1
CRYBB2	0.51	rs1930961	2.95e-247	247429	1
RBBP4	0.51	NR	NR	NR	0
TMC4	0.509	rs36656	6.67e-60	0	1
APOL2	0.508	rs11089784	1.93e-07	0	1
POMZP3	0.507	rs35613536	1.6e-206	95682	1
LYZ	0.504	rs11177644	8.63e-216	37735	1
SFXN4	0.501	rs3740558	3.54e-11	0	1
FADS2	0.497	rs174589	9e-33	0	1
FBN2	0.496	rs6863262	8.84e-115	13718	1
NUBP2	0.496	NR	NR	NR	0
PHACS	0.493	rs2074040	8.58e-181	-999	1
ANXA8	0.491	rs3013795	9.92e-39	720350	1
MARCO	0.488	rs17795448	6.1e-79	0	1
EIF5A	0.487	rs4796398	1.29e-236	2169	1
SLC25A29	0.486	rs10873515	5.2e-62	0	1
SIGLEC5	0.484	rs4802828	7.07e-63	1806	1
RNF138	0.481	rs16962699	2.12e-86	0	1
CAMKK2	0.477	rs11065504	2.4e-107	0	1
PNN	0.477	NR	NR	NR	0
CD151	0.475	rs5030780	1.31e-155	0	1
KIF1B	0.475	rs12125492	2.41e-103	0	1
ATP1B3	0.475	NR	NR	NR	0
KDELR2	0.473	rs9640023	3.76e-90	21486	1
ZNF266	0.472	rs7246415	4.06e-88	0	1
CNN2	0.472	rs2020000	1.29e-83	0	1
PROK2	0.469	rs7644362	3.73e-161	0	1
VNN1	0.469	rs2745443	1.46e-153	0	1
MRVI1	0.468	rs10840446	1.59e-54	0	1
EIF2S1	0.466	NR	NR	NR	0
SLC22A18	0.465	rs11024404	4.59e-22	26499	1
PPFIBP2	0.463	rs7942627	5.68e-66	0	1
KRT1	0.463	rs2741159	4.97e-15	0	1
CDC42	0.463	NR	NR	NR	0
NRG1	0.457	rs2439302	1.21e-94	0	1
JUP	0.451	rs9903086	0	6566	1
GSTM2	0.45	rs10857796	1.25e-44	0	1
RALB	0.448	NR	NR	NR	0
RAB15	0.447	NR	NR	NR	0
DMN	0.445	rs260089	8.02e-44	2357	1
HP	0.444	rs6499560	6.49e-298	52709	1
GNMT	0.444	rs3818554	7.62e-69	3003	1
GALNT2	0.443	NR	NR	NR	0
NFE2L3	0.438	rs3814095	9.39e-220	44641	1
ZNF268	0.434	rs11615340	1e-16	58894	1
SULT1A1	0.431	NR	NR	NR	0
MAN2C1	0.427	rs4368141	4.33e-82	20059	1
C3AR1	0.425	rs12321718	1.98e-81	22322	1
FNTB	0.424	rs12434868	2.76e-171	0	1
RETN	0.418	NR	NR	NR	0
HLA-C	0.417	rs4394274	2.64e-158	-999	1
CPSF1	0.417	rs4380978	3.8e-133	18980	1
S100P	0.414	rs9992941	3.62e-62	12904	1
GTF2H2	0.413	rs7707889	4.73e-07	303708	1
MYL4	0.411	rs16941626	3.01e-127	31088	1
MAP3K2	0.409	rs6430937	5.83e-46	0	1
LIPA	0.408	rs1412444	5.58e-161	0	1
TMEM8	0.408	rs3830160	8.75e-78	2772	1
DLG5	0.407	NR	NR	NR	0
DCTD	0.406	rs1130902	8.75e-10	0	1
OSBP	0.406	NR	NR	NR	0
SERPINB1	0.404	rs386915	6.33e-26	0	1
DDT	0.403	rs140245	6.31e-127	7051	1
OLFM1	0.403	rs10117466	2.14e-95	157228	1
TM7SF3	0.403	rs7958443	3.2e-30	0	1
ACAD9	0.403	NR	NR	NR	0
SLC35E2	0.403	NR	NR	NR	0
HLA-DQB1	0.402	rs9272346	0	22872	1
XRRA1	0.402	rs7105085	4.58e-58	0	1
RPH3AL	0.401	rs9915268	3.44e-45	0	1
HLA-B	0.399	rs6927444	1.38e-15	43679	1
TCEA1	0.399	NR	NR	NR	0
KCNN4	0.398	rs10426528	7.73e-102	13889	1
RABEP1	0.398	rs1806261	1.36e-37	30490	1
ME3	0.395	rs1938928	1.52e-12	0	1
FBLN5	0.393	NR	NR	NR	0
PPIE	0.39	NR	NR	NR	0
SARS2	0.389	rs730078	1.09e-103	0	1
CDK5RAP2	0.388	rs1547266	1.54e-142	0	1
POLR3K	0.388	rs1045001	6.06e-37	3650	1
ZNF589	0.388	rs6796490	8.84e-34	45492	1
CYP27A1	0.387	rs7594046	2.36e-90	22331	1
MAD1L1	0.387	rs6944660	2.01e-26	0	1
MRPL43	0.387	rs1122556	8.49e-21	30981	1
MGST3	0.385	rs4147596	5.2e-49	0	1
PIK4CA	0.385	rs2072514	6.24e-06	0	1
HRASLS3	0.384	rs7101608	9.91e-255	0	1
ERMAP	0.384	rs9960	5.53e-161	7133	1
ALDH9A1	0.379	rs7551594	3.79e-11	5975	1
FHL3	0.378	rs6660034	6.34e-39	18111	1
TULP4	0.377	rs827993	1.37e-25	0	1
OAS1	0.376	NR	NR	NR	0
CES1	0.375	rs7187684	3.93e-49	41815	1
ARHGEF10	0.375	rs11136435	4.45e-11	0	1
RPL13	0.374	rs12709088	2.38e-97	364	1
GNAI2	0.374	NR	NR	NR	0
TNNT1	0.37	rs6509932	9.05e-32	21352	1
ATPIF1	0.37	rs905909	1.8e-16	42759	1
CSTF3	0.369	NR	NR	NR	0
FEZ2	0.365	rs1533946	3.27e-85	0	1
LIPC	0.365	NR	NR	NR	0
HBG2	0.364	rs2855039	1.62e-116	2749	1
COX11	0.364	rs9910653	1.12e-15	36999	1
CKB	0.364	rs7148456	9.63e-10	39100	1
PPP1R12A	0.364	NR	NR	NR	0
SNAP29	0.363	rs2072514	3.02e-144	113814	1
DYRK1A	0.363	NR	NR	NR	0
CLN6	0.362	rs12904794	2.17e-90	4758	1
NME1	0.362	rs16949649	2.18e-58	612	1
SCGB3A1	0.361	rs11739750	3.58e-12	12591	1
MGMT	0.357	rs7905095	8.69e-107	0	1
VHL	0.357	rs457414	9.06e-19	9140	1
MTRF1L	0.357	rs7770478	4.79e-09	30714	1
SURF6	0.356	rs3739890	9.69e-189	2757	1
ABCC3	0.356	rs2189595	2.47e-36	3279	1
CAPG	0.354	rs17026285	8.16e-33	5113	1
MTRR	0.351	rs327588	1.18e-138	7126	1
ATF6	0.347	rs12405111	1.19e-15	0	1
SFRS10	0.347	NR	NR	NR	0
HMGN1	0.346	rs2837004	2.68e-20	43938	1
MAPKAP1	0.346	NR	NR	NR	0
HEBP2	0.345	rs1928278	5.83e-12	6813	1
GRHPR	0.344	rs7856656	3.89e-182	1598	1
KLKB1	0.344	rs2292425	2.73e-06	27928	1
POLR2C	0.343	rs17323082	3.58e-44	21864	1
SQSTM1	0.343	NR	NR	NR	0
KIR2DS4	0.34	NR	NR	NR	0
TIMM22	0.339	rs9896110	4.21e-152	0	1
MAP1LC3B	0.339	rs11645617	1.8e-10	16553	1
HRB	0.338	NR	NR	NR	0
NMT2	0.337	rs4237445	4.07e-09	30994	1
ADCY9	0.335	rs2531977	6.2e-13	0	1
TAGLN	0.332	rs1871757	1.27e-219	39459	1
HOXB2	0.332	rs12939811	2.01e-204	12063	1
MSR1	0.332	rs10108146	3.97e-30	367940	1
RBPMS2	0.331	rs10851737	2.53e-78	74999	1
POMC	0.329	rs10190896	2.14e-16	72109	1
TNNT3	0.329	NR	NR	NR	0
CIB1	0.328	rs7342665	3.75e-31	1234	1
GSDML	0.326	NR	NR	NR	0
MRPL47	0.326	NR	NR	NR	0
TFAM	0.325	rs3900887	5.5e-11	0	1
CDH23	0.324	rs9415998	9.73e-273	0	1
THAP6	0.323	rs1841932	1.93e-49	34895	1
PSTPIP1	0.323	rs17384809	8.52e-23	292335	1
CD44	0.323	NR	NR	NR	0
AGA	0.32	rs2271101	4.58e-135	0	1
PPP1R16A	0.318	rs1480000	2.24e-41	13414	1
PDE9A	0.318	rs2839581	7.25e-12	0	1
CERK	0.317	rs761906	2.64e-08	4490	1
ORMDL3	0.317	NR	NR	NR	0
PF4V1	0.316	rs2367289	1.74e-95	3732	1
NT5C3	0.316	rs4454197	7.39e-30	8870	1
PTPRN2	0.316	rs221296	2.63e-20	0	1
C1D	0.316	rs1588888	1.44e-07	-999	1
RABGEF1	0.315	rs12532675	6.45e-32	498829	1
RPL36AL	0.314	rs2985697	1.17e-12	5553	1
NME4	0.313	rs763151	1.27e-200	0	1
SPG7	0.313	rs3803676	1.08e-26	0	1
SLC41A3	0.312	rs6780449	3.71e-216	12929	1
SCLY	0.312	NR	NR	NR	0
C5	0.311	rs10733650	1.28e-85	0	1
CDA	0.311	rs3102071	6.33e-82	22613	1
RPS6KB2	0.311	rs7114510	1.26e-39	21716	1
ITIH4	0.31	rs10510761	1.33e-61	100561	1
TOMM34	0.31	rs1998033	2.4e-19	11863	1
OSGEP	0.309	rs11160711	4.5e-25	1220	1
ERAL1	0.309	NR	NR	NR	0
FKBP1A	0.308	NR	NR	NR	0
TOP1MT	0.307	rs7819483	8.65e-07	40141	1
GSN	0.306	rs4837832	3.89e-107	0	1
CPNE1	0.305	rs6060578	1.38e-157	52597	1
AMT	0.305	rs13096474	1.19e-30	11131	1
SEC23B	0.305	rs6045574	2.1e-06	175082	1
ADK	0.304	rs7908476	5.49e-230	62501	1
DDX55	0.303	rs4456350	1.03e-22	28183	1
IQGAP1	0.303	NR	NR	NR	0
ASGR2	0.302	rs425694	1.34e-88	0	1
COPG2	0.302	rs1155219	1.93e-10	19210	1
NFE2	0.302	NR	NR	NR	0
CEACAM3	0.301	rs7251960	1.17e-214	0	1
CUL4A	0.3	NR	NR	NR	0
POLR3F	0.3	NR	NR	NR	0
STK11	0.3	NR	NR	NR	0
C1RL	0.299	rs3861717	1.43e-28	8112	1
SYTL2	0.299	rs1445497	6.35e-16	49541	1
HMGN4	0.299	rs9348747	3.83e-10	455246	1
CYBRD1	0.297	rs2674502	6e-28	11723	1
EMR1	0.296	rs330886	1.06e-36	0	1
PLXDC1	0.296	NR	NR	NR	0
AKAP10	0.295	rs203457	8.01e-66	0	1
HBG1	0.294	rs2855039	6.58e-108	554	1
DCLRE1B	0.293	rs878129	7.25e-39	2503	1
ARHGAP9	0.293	rs2672571	3.97e-10	4012	1
GOLGB1	0.292	rs9849087	0	0	1
HLA-DQA2	0.291	NR	NR	NR	0
DAAM1	0.29	rs10083442	8.63e-72	0	1
GPR160	0.29	rs2901585	6.43e-16	31873	1
PASK	0.29	NR	NR	NR	0
ZNF502	0.289	rs2372828	2.51e-25	19628	1
PPP1R3D	0.288	NR	NR	NR	0
GAA	0.287	rs1442314	4.2e-95	0	1
ZRANB1	0.287	rs11596226	1.6e-62	0	1
PIGB	0.287	rs7183960	2.33e-26	0	1
TBCD	0.287	rs11869930	1.43e-17	0	1
RUFY1	0.286	rs12521172	3.08e-116	0	1
TRIM4	0.284	rs2247761	5.55e-225	0	1
RNPEP	0.283	rs10800803	2.54e-102	3994	1
TMEM9	0.283	rs942702	1.3e-36	15012	1
RAD23B	0.283	rs10816493	1.13e-15	6275	1
TTLL3	0.283	rs11708462	1.99e-14	0	1
TXNDC3	0.282	rs2722245	3.01e-21	15229	1
MT1F	0.282	NR	NR	NR	0
H1F0	0.281	rs763137	2.26e-71	1618	1
HERC2	0.281	rs8028689	1.34e-16	0	1
CENTD2	0.281	rs12294533	7e-06	246725	0
DDX20	0.28	rs17568965	2.48e-06	18699	1
ANPEP	0.278	rs12197	7.42e-131	18728	1
ADHFE1	0.278	rs3739338	1.19e-98	0	1
PAK2	0.278	NR	NR	NR	0
BIN1	0.277	rs9653202	2.31e-104	2243	1
FUCA1	0.277	rs9424398	6.75e-42	27013	1
CAPN12	0.276	rs4802747	4.75e-29	30244	1
CCT8	0.276	rs2832160	8.89e-12	13126	1
DPYSL4	0.273	rs4880341	7.43e-41	7715	1
BTBD6	0.273	rs7146643	8.84e-11	39962	1
ATP1B1	0.273	rs3766031	5.4e-09	0	1
SUSD1	0.272	rs6477887	5.1e-70	12054	1
NDUFV3	0.271	rs4148974	3.55e-80	0	1
PAM	0.269	rs2431321	6.79e-298	82729	1
CTSG	0.269	rs6573880	4.01e-87	3387	1
SULF2	0.269	rs6063143	1.94e-33	0	1
CLYBL	0.269	rs7335639	5.94e-26	0	1
THOC3	0.269	rs11134949	1e-08	39908	1
RAMP1	0.267	rs895572	1.15e-32	0	1
PAPSS1	0.267	rs4956126	2.56e-18	0	1
ECGF1	0.266	rs3091397	5.39e-66	6661	1
GGA1	0.266	NR	NR	NR	0
ELA1	0.265	rs934089	2.75e-203	0	1
MRPL21	0.265	rs636049	8.7e-103	0	1
RGS17	0.265	rs683039	6.14e-08	11531	1
HIST1H2BD	0.264	rs1009181	3.47e-125	0	1
HNRPH1	0.264	rs4078141	9.73e-33	868	1
ITGB3BP	0.261	rs12751860	7e-99	0	1
RYBP	0.261	rs6797249	3.05e-16	0	1
CARD8	0.26	rs1062808	4.99e-197	37	1
UCP2	0.26	rs4944871	8.32e-71	6771	1
PPT1	0.26	rs4660383	1.24e-69	0	1
MPO	0.26	rs2877875	1.08e-37	17469	1
USP36	0.259	rs3744800	4.34e-260	0	1
LCMT1	0.259	NR	NR	NR	0
SLC39A11	0.258	rs1864685	3.13e-08	0	1
MPHOSPH6	0.257	rs2967370	1.7e-25	2629	1
AHSA2	0.256	rs4671398	3.46e-76	24447	1
CDC16	0.256	rs6560947	4.36e-40	0	1
RNASE1	0.256	rs8009569	6.16e-19	10219	1
DISC1	0.256	rs11122319	1.22e-09	0	1
MIS12	0.256	rs2074438	1.03e-07	42332	1
CITED2	0.256	rs6917655	3.75e-06	264385	1
RPH3A	0.255	rs7966149	9.1e-133	0	1
ZNF234	0.255	NR	NR	NR	0
KCNK17	0.254	rs2146262	4.25e-171	1557	1
DHX34	0.253	rs2547385	9.88e-21	0	1
FN3KRP	0.252	rs2243523	3.63e-143	-999	1
DYSF	0.252	rs4852258	2.49e-51	2228	1
THBS1	0.252	rs7496544	2.1e-31	221746	1
SOS1	0.252	rs6544186	5.23e-24	0	1
NADSYN1	0.252	NR	NR	NR	0
BBS2	0.251	rs13337155	3.19e-135	13576	1
PVRL2	0.251	rs17561351	9.59e-91	0	1
MR1	0.251	rs10797667	3.04e-12	3046	1
AHI1	0.25	rs7750586	1.42e-49	0	1
DUT	0.25	rs8037626	1.67e-31	17275	1
TUBB	0.25	rs3094127	5.29e-13	4244	1
NOLA3	0.249	rs16959021	4.77e-85	7118	1
HLA-DOB	0.249	rs1894407	1.45e-78	2211	1
HDGFRP3	0.249	rs6859750	3.93e-07	-999	1
INSL3	0.249	NR	NR	NR	0
AXIN1	0.248	rs1204042	1.16e-115	0	1
PDCD2	0.248	rs3823298	4.28e-12	9059	1
SLC25A16	0.247	rs12217591	4.88e-61	0	1
NASP	0.247	rs11582058	1.03e-09	160865	1
SCAMP4	0.247	NR	NR	NR	0
PFAAP5	0.246	rs9591001	8.46e-235	-999	1
BCR	0.246	rs131686	1.12e-76	0	1
COL18A1	0.246	rs2236472	1.19e-70	0	1
MTCH1	0.246	NR	NR	NR	0
TFIP11	0.245	rs2097470	2.53e-39	0	1
TOR3A	0.245	rs3818433	1.53e-14	12160	1
MT2A	0.245	NR	NR	NR	0
CDC34	0.244	rs2288951	2.04e-27	0	1
VNN2	0.244	rs9493423	5.34e-17	0	1
MAP3K6	0.244	rs11247639	5.58e-06	1978	1
GPRC5C	0.243	rs2706526	1.79e-175	0	1
PADI4	0.243	rs7548900	2.1e-51	12036	1
SDSL	0.243	rs11832641	7.15e-11	0	1
ATP6V1E2	0.242	rs12997164	7.11e-94	0	1
IRF2	0.241	rs809909	3.8e-18	0	1
NIPA2	0.241	rs1897786	2.59e-16	11467	1
CD9	0.241	rs11064059	4.67e-10	44901	1
G6PC3	0.241	NR	NR	NR	0
OLIG1	0.24	rs11088238	6.54e-97	36310	1
CHI3L2	0.24	rs639210	2.34e-51	27520	1
ICAM3	0.24	rs2304240	2.45e-25	0	1
RASA4	0.24	rs1129271	9.62e-06	132987	1
PECAM1	0.24	NR	NR	NR	0
JARID1A	0.239	NR	NR	NR	0
CEACAM4	0.238	rs929502	5.38e-100	0	1
CARHSP1	0.238	rs4985055	6.42e-25	0	1
ANXA3	0.238	rs6843114	3.16e-21	269599	1
MPHOSPH9	0.238	rs1790116	3.04e-16	18536	1
NUDT14	0.237	rs4983589	8.79e-82	5732	1
UPK3A	0.237	rs2742624	2.1e-55	4185	1
RPA1	0.237	rs17761467	4.71e-24	4308	1
CHN2	0.237	rs12700939	9.22e-11	41375	1
TUBGCP3	0.237	rs9324315	1.01e-07	4850	1
STOM	0.237	NR	NR	NR	0
TPCN2	0.236	rs4930265	5.5e-127	0	1
LSS	0.236	rs2839187	7.15e-34	42258	1
ARID3A	0.236	NR	NR	NR	0
TBC1D7	0.235	rs2458307	5.05e-23	0	1
GAMT	0.234	NR	NR	NR	0
CDK5R1	0.233	rs735555	1.02e-54	0	1
QRSL1	0.233	rs1026619	1.26e-39	0	1
GATS	0.232	rs1138417	2.29e-33	-999	1
SERTAD3	0.232	NR	NR	NR	0
ZC3HAV1	0.232	NR	NR	NR	0
MFN2	0.231	rs2336384	1.4e-98	0	1
RNASE4	0.231	rs1010461	4.6e-88	0	1
TUFM	0.231	rs8049439	3.11e-76	16599	1
INSR	0.231	NR	NR	NR	0
ATP8B4	0.23	rs12903325	1.24e-74	0	1
SLC24A4	0.23	rs10145865	3.15e-49	0	1
SERPINB6	0.23	rs318427	1.06e-39	3062	1
GM2A	0.23	rs10476969	1.49e-15	13499	1
CLASP1	0.229	rs7582146	2.92e-15	0	1
GALNT4	0.228	rs7310515	5.83e-111	13562	1
MPPE1	0.228	rs6650615	3.81e-71	0	1
SERPINF2	0.228	rs12051752	1.47e-38	8353	1
TPM2	0.228	rs2295797	6.1e-32	32229	1
NR2F6	0.228	rs7258100	6.47e-06	2294	1
D4S234E	0.227	rs13147893	2.67e-07	-999	1
SLA	0.227	rs2739154	5.5e-07	0	1
AKR1C4	0.227	NR	NR	NR	0
DTNBP1	0.226	rs742208	6.86e-28	5390	1
RPS5	0.226	rs3794974	1.52e-12	984	1
CDCA4	0.226	NR	NR	NR	0
UGDH	0.225	rs10856845	4.4e-74	0	1
CITED4	0.225	rs11209145	8.34e-57	44199	1
GFPT1	0.225	rs4549136	9.99e-52	0	1
NP	0.225	rs1713459	1.8e-51	0	1
ARID1A	0.225	rs17162313	1.17e-41	67518	1
AP2A1	0.225	NR	NR	NR	0
GRASP	0.225	NR	NR	NR	0
MYL5	0.225	NR	NR	NR	0
AMY2B	0.224	rs12132911	3.95e-06	0	0
ASNS	0.223	rs17169233	3.08e-72	110228	1
DGCR8	0.223	rs9606240	1.12e-67	0	1
KIR3DL2	0.223	rs613238	5.18e-07	58915	1
CLMN	0.223	NR	NR	NR	0
SMARCE1	0.222	rs11078951	2.95e-66	27312	1
RAB3IP	0.222	rs775451	1.48e-08	19924	1
USP24	0.222	NR	NR	NR	0
RRAGC	0.221	NR	NR	NR	0
LY86	0.22	rs1330803	7e-39	19579	1
RPS6KA1	0.22	rs1064196	2.24e-18	0	1
CBX6	0.22	rs5757312	1.11e-15	4643	1
ZNF605	0.22	rs10735673	1.81e-11	42815	1
GUSB	0.22	NR	NR	NR	0
PLVAP	0.22	NR	NR	NR	0
POLRMT	0.22	NR	NR	NR	0
PYGB	0.219	rs6050598	3.14e-89	118609	1
RNF8	0.219	rs195385	3.85e-09	0	1
SLC11A1	0.218	rs13062	4.29e-248	0	1
ACTR1A	0.218	rs2296586	1.21e-07	0	1
SLC27A1	0.218	NR	NR	NR	0
WTAP	0.217	NR	NR	NR	0
PFKP	0.216	rs2388595	4.9e-60	0	1
MXD3	0.216	NR	NR	NR	0
NEO1	0.216	NR	NR	NR	0
PCNX	0.215	rs714421	3.34e-06	14537	1
CDKN1C	0.215	NR	NR	NR	0
FCGBP	0.214	rs2231738	1.25e-34	9515	1
SLC7A8	0.214	NR	NR	NR	0
ARHGEF19	0.213	rs221035	1.19e-112	0	1
SUMF1	0.213	rs11915920	6.15e-39	0	1
NR1D2	0.213	rs11922609	2.29e-11	0	1
ZNF559	0.213	rs10405376	4.36e-11	158689	1
FAAH	0.213	rs2145408	3.71e-07	0	1
IGSF8	0.213	NR	NR	NR	0
XPA	0.213	NR	NR	NR	0
MYO1G	0.212	rs7799222	2.93e-30	0	1
SMPDL3A	0.212	rs9490529	1.1e-27	79033	1
FPR1	0.211	rs3764542	3.45e-92	2523	1
MX1	0.211	rs464783	1.81e-30	0	1
RPL28	0.211	rs10417909	1.89e-15	18130	1
PPIL3	0.21	rs10167387	1.87e-292	54592	1
BARD1	0.21	rs7590017	6.92e-92	0	1
GLB1L	0.21	rs2292606	5.64e-39	55569	1
ZNF79	0.21	rs7869823	2.52e-25	0	1
BET1L	0.21	NR	NR	NR	0
RAB4B	0.21	NR	NR	NR	0
SESTD1	0.21	NR	NR	NR	0
PILRB	0.209	rs7341507	1.18e-156	0	1
P2RX4	0.209	rs10849859	1.16e-28	0	1
TFDP1	0.209	NR	NR	NR	0
RNASE2	0.208	rs2771324	6.96e-75	8539	1
AK3L1	0.208	rs10749750	4.47e-28	0	1
MYOM1	0.208	rs6506090	1.49e-09	34689	1
RNASET2	0.208	rs9366076	8.69e-12	3029	1
BCKDHA	0.208	rs11880539	4.81e-09	0	1
ALG1	0.208	NR	NR	NR	0
MAML1	0.208	NR	NR	NR	0
TPMT	0.207	rs372518	7.25e-29	32553	1
ZNF586	0.207	rs9304805	1.24e-27	0	1
ITPR2	0.207	rs2570	2.3e-07	0	1
WDR1	0.207	rs11722989	4.76e-07	7566	1
PTPN12	0.206	rs11489585	1.15e-17	45464	1
SCRN1	0.206	rs9912	4.58e-12	0	1
RFC4	0.206	rs1354091	3.01e-08	1784	1
ZNF187	0.206	rs1531681	4.01e-08	7958	1
HRIHFB2122	0.205	rs4821708	9.41e-08	-999	1
ARL6IP4	0.205	NR	NR	NR	0
RAD9A	0.205	NR	NR	NR	0
RNASE3	0.204	rs2771324	5.98e-144	72626	1
SIRPB1	0.204	rs3848786	1.35e-72	10521	1
MTHFS	0.204	rs7166189	9.21e-56	0	1
CTSH	0.204	rs3825932	1.25e-28	0	1
BTN3A1	0.204	rs2237236	1.97e-16	36111	1
CRAT	0.204	rs6478867	5.88e-10	30840	1
HNRPDL	0.204	NR	NR	NR	0
SLC1A5	0.203	rs8105903	2.7e-21	0	1
ZNF580	0.203	rs11084406	4.2e-08	1612	1
SLC39A4	0.203	NR	NR	NR	0
TRIP10	0.202	rs2305806	1.22e-39	3481	1
NSFL1C	0.201	rs6135060	5.71e-65	13734	1
DHRS4L2	0.201	rs8011236	1e-60	46961	1
MYBBP1A	0.201	NR	NR	NR	0
TXK	0.201	NR	NR	NR	0
RASSF4	0.2	rs17515286	6.09e-46	22867	1
DUSP22	0.2	rs9942504	6.01e-23	3845	1
TEF	0.2	NR	NR	NR	0
AOAH	0.199	rs4440536	1.26e-35	0	1
HIST1H2AE	0.199	rs16891378	1.28e-19	28301	1
GLS	0.199	rs12998878	4.79e-18	0	1
TBRG4	0.199	rs1476618	9e-07	92869	1
PJA2	0.198	rs17478105	1.95e-46	97138	1
CA2	0.198	rs2912495	1.23e-20	417028	1
TARBP1	0.198	rs271744	1.07e-06	8404	1
SOX4	0.198	NR	NR	NR	0
F2RL1	0.197	rs4703719	1.21e-172	10342	1
CAMTA1	0.197	NR	NR	NR	0
NUDT1	0.197	NR	NR	NR	0
PTGDR	0.197	NR	NR	NR	0
SLC5A3	0.197	NR	NR	NR	0
LRRC14	0.196	rs2721173	3.56e-33	0	1
ALG3	0.196	rs1709620	4.88e-09	9948	1
SH2D3C	0.196	NR	NR	NR	0
SH3TC1	0.196	NR	NR	NR	0
ZNHIT1	0.196	NR	NR	NR	0
MYH3	0.195	rs2106400	2.87e-13	32106	1
CREB3L4	0.195	rs7414227	5.15e-06	91383	1
TINP1	0.194	rs16872345	8.13e-89	76744	1
RDH13	0.194	rs8113032	4.03e-79	1573	1
ST7L	0.194	rs6666579	3.13e-76	0	1
NUPL2	0.194	rs4140959	3.74e-44	50710	1
ANKRD10	0.194	rs9521981	3.93e-23	0	1
ITPA	0.194	rs9101	7.64e-18	0	1
FHIT	0.194	rs1825630	2.38e-06	0	1
GOSR2	0.194	NR	NR	NR	0
MRPS34	0.194	NR	NR	NR	0
SP140	0.194	NR	NR	NR	0
SKIV2L	0.193	rs387608	7.93e-18	4027	1
SFXN1	0.193	rs267399	1.35e-12	872	1
BRCA1	0.192	rs8176126	1.3e-58	0	1
SH3BP1	0.192	rs732857	5.13e-48	8801	1
KLHL8	0.192	rs13143182	4.05e-20	73813	1
DTX2	0.192	rs2868366	3.37e-16	40886	1
ARNT	0.192	NR	NR	NR	0
CD59	0.192	NR	NR	NR	0
H2AFJ	0.192	NR	NR	NR	0
TNFAIP8	0.192	NR	NR	NR	0
MYBL2	0.191	NR	NR	NR	0
PAFAH2	0.19	NR	NR	NR	0
HAGH	0.189	rs2492883	1.7e-27	24910	1
MKNK2	0.189	rs8101166	9.96e-10	2751	1
CDKN1A	0.189	NR	NR	NR	0
TNFAIP2	0.189	NR	NR	NR	0
TTC16	0.189	NR	NR	NR	0
DKFZP434B0335	0.188	rs2270604	4.85e-58	-999	1
CTSW	0.188	rs694994	2.99e-24	2097	1
CROCC	0.188	rs7513616	3e-06	0	1
BTN3A2	0.187	rs9379851	2.98e-154	10618	1
ENPP2	0.187	rs3793378	1.57e-56	0	1
CLDN15	0.187	rs7802724	3.75e-51	24714	1
BPI	0.187	rs6064334	9.33e-44	12161	1
CPVL	0.187	rs245889	8.16e-32	0	1
RABL4	0.187	rs1048015	4.56e-11	0	1
CCR6	0.187	NR	NR	NR	0
VAPB	0.187	NR	NR	NR	0
ADRBK2	0.186	NR	NR	NR	0
ARHGAP21	0.186	NR	NR	NR	0
SNX16	0.185	rs11987669	9.76e-58	16055	1
SNAI3	0.185	rs8048658	9.24e-57	0	1
CHPT1	0.185	rs2695284	2.7e-33	2099	1
TFPT	0.185	rs16985368	6.35e-25	0	1
MCFD2	0.185	rs2289928	2.82e-14	0	1
HSPC152	0.185	rs1544538	7.21e-09	-999	1
CEBPB	0.185	NR	NR	NR	0
OSCAR	0.184	rs612529	2.18e-60	30680	1
UBE3B	0.184	rs3815575	1.23e-10	0	1
GGT1	0.184	rs5751901	2.04e-09	0	1
EIF4B	0.184	NR	NR	NR	0
EIF4G1	0.184	NR	NR	NR	0
LEF1	0.184	NR	NR	NR	0
NDE1	0.184	NR	NR	NR	0
NDUFAF1	0.184	NR	NR	NR	0
RNF126	0.184	NR	NR	NR	0
RRAS2	0.184	NR	NR	NR	0
WFDC3	0.183	rs6032532	3.98e-110	0	1
NAGK	0.183	rs11675048	8.53e-92	2783	1
MRPS9	0.183	rs12616421	2.41e-31	0	1
GTPBP4	0.183	rs7099607	5.81e-22	0	1
SCO2	0.183	rs3091397	1.95e-16	4479	1
GPM6A	0.183	NR	NR	NR	0
CYFIP1	0.183	NR	NR	NR	0
ORM1	0.182	rs9299216	2.36e-161	7125	1
HLA-F	0.182	rs2734973	9.49e-24	138065	1
AMY2A	0.182	rs12132911	2.76e-11	46275	1
IL1RAP	0.182	NR	NR	NR	0
MS4A7	0.182	NR	NR	NR	0
SFXN2	0.182	NR	NR	NR	0
THRAP5	0.181	rs1683565	1.12e-100	-999	1
RSU1	0.181	rs1797081	4.13e-87	15103	1
PKD2L1	0.181	rs6584356	2.48e-61	0	1
NDRG1	0.181	rs2929995	8.19e-43	0	1
APOA1BP	0.181	rs11264506	1.17e-10	4484	1
TBCE	0.18	rs12757197	3.03e-24	0	1
NUDT3	0.18	rs4713782	9.56e-12	40840	1
SESN3	0.18	rs684856	1.13e-10	22	1
CDS2	0.179	rs6038077	1.03e-44	0	1
TREM1	0.179	rs1817537	1.43e-16	0	1
MUSTN1	0.179	rs2256332	8e-11	11274	1
CKAP4	0.179	NR	NR	NR	0
ZNF193	0.177	NR	NR	NR	0
CBX3	0.177	NR	NR	NR	0
PIGM	0.176	rs6678846	1.58e-74	12268	1
DHRS1	0.176	rs11627152	9.86e-24	8213	1
NDST2	0.176	rs12413039	8.7e-14	36910	1
RAB22A	0.176	rs707557	4.59e-12	0	1
DAZAP1	0.176	NR	NR	NR	0
P2RX1	0.175	rs2325788	2.08e-134	0	1
FUT7	0.175	rs13301354	1.3e-31	0	1
ZNF213	0.175	rs11649450	6.07e-25	3143	1
RNASEH2A	0.175	NR	NR	NR	0
RPL15	0.175	NR	NR	NR	0
TRPM7	0.175	NR	NR	NR	0
IGSF2	0.174	rs2806874	4.67e-79	0	1
GNA11	0.174	rs308036	1.55e-38	0	1
PPP1R14A	0.174	rs4312417	7.2e-38	49958	1
MKNK1	0.174	rs2181414	2.74e-20	0	1
RFP	0.174	rs2765229	8.26e-17	-999	1
WSB2	0.174	rs4128857	6.48e-06	2614	1
SNX8	0.174	NR	NR	NR	0
KTN1	0.173	rs10137995	4.67e-83	22386	1
GGTL3	0.173	rs6087625	2.24e-59	90046	1
DHX57	0.173	rs3099942	7.74e-54	0	1
DIRC2	0.173	rs7618995	5.31e-23	35092	1
MTMR3	0.173	rs16987156	2.87e-20	7268	1
MAP3K8	0.173	rs12779604	4.03e-20	39599	1
COG5	0.173	NR	NR	NR	0
IL6	0.173	NR	NR	NR	0
STX8	0.173	NR	NR	NR	0
CPT1B	0.172	rs5770917	7.84e-30	0	1
MRPL50	0.172	rs11496612	7.11e-11	9308	1
CASC3	0.172	NR	NR	NR	0
GATA3	0.172	NR	NR	NR	0
MT1X	0.172	NR	NR	NR	0
RAB5B	0.172	NR	NR	NR	0
SLC35B1	0.172	NR	NR	NR	0
SREBF2	0.172	NR	NR	NR	0
CRYZ	0.171	rs405445	4.12e-262	22405	1
SLC15A4	0.171	rs2306683	6.43e-22	0	1
NUP107	0.171	rs2546513	5.74e-17	0	1
PRDX5	0.171	rs1544538	9.9e-13	83107	1
NEDD4	0.171	rs16976648	1.07e-10	0	1
SLC5A6	0.171	rs1659682	2.28e-07	11724	1
KBTBD2	0.171	NR	NR	NR	0
PDCL3	0.171	NR	NR	NR	0
MERTK	0.17	rs6737989	5.39e-77	0	1
LSP1	0.17	rs11041476	5.26e-67	0	1
TCN2	0.17	rs5753220	4.18e-40	16789	1
PRKCABP	0.17	rs8142185	6.2e-33	-999	1
EXT2	0.17	rs2074040	1.07e-26	23776	1
SUMF2	0.17	rs12668532	3.49e-21	94934	1
SERPINA1	0.17	rs8008466	4.87e-11	5120	1
TGFBI	0.169	rs6882087	1.46e-20	29112	1
ATF1	0.169	NR	NR	NR	0
CPEB3	0.169	NR	NR	NR	0
DDX17	0.169	NR	NR	NR	0
PAQR6	0.168	rs2274226	4.75e-105	96780	1
CHCHD2	0.168	rs6593296	7.75e-87	50975	1
M-RIP	0.168	rs7501848	1.06e-42	-999	1
IGFBP7	0.168	rs1713954	7.02e-34	0	1
NELF	0.168	rs6422889	1.69e-19	28997	1
SNX26	0.168	rs2280743	3.82e-12	40477	1
PLXNC1	0.168	NR	NR	NR	0
OVGP1	0.167	rs12740822	5.71e-14	44893	1
DSCR5	0.167	rs12483676	1.68e-08	-999	1
PLXNB2	0.167	rs12158196	2.81e-08	102583	1
SPPL2A	0.167	rs167149	4.16e-07	-999	1
CHAF1A	0.167	NR	NR	NR	0
HPCAL4	0.167	NR	NR	NR	0
MAPK8IP3	0.167	NR	NR	NR	0
RECQL	0.167	NR	NR	NR	0
SPINK2	0.167	NR	NR	NR	0
ITGB4BP	0.166	rs6060244	5.26e-24	-999	1
ANAPC1	0.166	rs17040773	6.59e-07	26607	1
GRWD1	0.166	rs1799274	1.77e-06	0	1
SDCCAG3	0.165	rs10747044	3.35e-75	14068	1
ALDH7A1	0.165	rs17154676	9.71e-65	0	1
ABCC4	0.165	rs4148446	1.2e-46	0	1
TRNT1	0.165	rs1669342	5.95e-45	2974	1
HADHA	0.165	rs4665318	1.38e-21	0	1
SYNGR1	0.165	rs5750811	8.13e-21	11475	1
ARHGEF7	0.165	rs3825461	7.11e-14	0	1
IGFBP3	0.165	NR	NR	NR	0
CLDN23	0.164	rs940031	9.19e-79	12818	1
LMNA	0.164	rs2485668	2.95e-55	0	1
CORO2A	0.164	rs751800	7.52e-41	1914	1
FCGR2B	0.164	rs6668534	4.31e-39	24044	1
IMP4	0.164	rs6750645	6.95e-18	5900	1
GAB2	0.164	rs2450130	2.2e-08	0	1
ARID1B	0.164	NR	NR	NR	0
CRIP2	0.164	NR	NR	NR	0
SNX15	0.164	NR	NR	NR	0
DNAJA4	0.163	rs4268717	2.73e-72	26032	1
ZNF514	0.163	rs3112998	1.83e-59	0	1
MRE11A	0.163	rs535801	3.16e-17	0	1
ZNF324	0.163	rs3794963	4.14e-07	86286	1
GUK1	0.163	NR	NR	NR	0
IL1R1	0.163	NR	NR	NR	0
CRIPT	0.162	rs3087822	2.55e-185	0	1
LTA4H	0.162	rs7296106	3.64e-44	0	1
SNURF	0.162	rs2732025	7.43e-18	0	1
HSD17B12	0.162	rs11037654	1.86e-12	0	1
RPP21	0.162	rs2523747	1.87e-10	84006	1
DAPK3	0.162	NR	NR	NR	0
RPL30	0.162	NR	NR	NR	0
CPEB4	0.161	rs1564823	5.19e-66	0	1
LPIN1	0.161	rs2577264	1.52e-24	0	1
BAX	0.161	rs4645887	8.25e-08	0	1
FSTL1	0.161	NR	NR	NR	0
IKBKAP	0.161	NR	NR	NR	0
SERTAD1	0.161	NR	NR	NR	0
TAF2	0.161	NR	NR	NR	0
TNFRSF17	0.161	NR	NR	NR	0
SELM	0.16	rs5994367	9.41e-11	44942	1
HIST1H1C	0.16	rs2071301	6.27e-06	141752	1
ZNF160	0.16	rs329719	3.53e-08	0	1
MCM3AP	0.16	NR	NR	NR	0
AMFR	0.159	rs2440467	4.21e-149	0	1
MC1R	0.159	rs11646448	3.06e-59	18669	1
CTNS	0.159	rs222790	2.62e-51	8272	1
LGALS8	0.159	rs1041939	2.57e-48	0	1
SLC35A5	0.159	rs2638037	1.22e-27	28505	1
FZD2	0.159	rs17544039	6.11e-18	56941	1
S100Z	0.159	rs2460507	1.95e-12	1052	1
PTGDS	0.159	rs10870158	6e-09	9627	1
ARID4A	0.159	NR	NR	NR	0
CDK4	0.159	NR	NR	NR	0
SLAMF8	0.159	NR	NR	NR	0
TUBD1	0.159	NR	NR	NR	0
DFNA5	0.158	rs1476520	1.86e-306	0	1
NUP50	0.158	rs132883	1.02e-86	0	1
CAMK1D	0.158	rs4478891	1.13e-26	124078	1
TTC14	0.158	rs10513767	9.54e-06	504740	1
DAZAP2	0.158	NR	NR	NR	0
ITGB1	0.158	NR	NR	NR	0
MARLIN1	0.158	NR	NR	NR	0
SMN1	0.158	NR	NR	NR	0
ARSA	0.157	rs6151429	1.16e-143	0	1
NTSR1	0.157	rs2427381	3.42e-113	25404	1
ACPP	0.157	rs11924491	1.36e-59	12504	1
ZNF593	0.157	rs12145403	9.2e-57	98638	1
IVD	0.157	rs7165012	1.01e-15	43648	1
NAGA	0.157	rs916440	7.62e-14	86548	1
AOF2	0.157	rs3845521	5.08e-11	62157	1
BRD7	0.157	rs11644386	3.91e-06	0	1
CATSPER2	0.157	NR	NR	NR	0
CHTF18	0.157	NR	NR	NR	0
IGFBP4	0.157	NR	NR	NR	0
NCK2	0.157	NR	NR	NR	0
PPP4R1	0.157	NR	NR	NR	0
ZNF568	0.157	NR	NR	NR	0
LAP3	0.156	rs6449313	3.15e-84	0	1
NTNG2	0.156	rs2274852	4.09e-30	0	1
DNASE1L3	0.156	rs4681818	5.84e-28	0	1
TNFSF8	0.156	rs911605	1.94e-12	10134	1
PHF1	0.156	rs9278036	7.05e-10	26434	1
TTC4	0.156	rs10888877	8.81e-10	3057	1
RAD51C	0.156	rs1864754	1.78950576923699e-320	81174
HIST1H4J	0.156	NR	NR	NR	0
M6PR	0.156	NR	NR	NR	0
PTPN18	0.156	NR	NR	NR	0
NPEPL1	0.155	rs6070563	7.78e-42	4230	1
RY1	0.155	rs6738783	2.32e-25	-999	1
PHGDH	0.155	rs454510	1.57e-15	59468	1
KIR3DL1	0.155	rs10500318	9.55e-10	7177	1
CXCL1	0.155	NR	NR	NR	0
DGKD	0.155	NR	NR	NR	0
SCGB3A2	0.154	rs1010764	7.14e-79	5977	1
NCBP2	0.154	rs1602	3.28e-10	5501	1
MFN1	0.154	NR	NR	NR	0
SLC25A3	0.154	NR	NR	NR	0
CDC42EP1	0.153	rs5756736	4.31e-132	4777	1
KCNMB4	0.153	rs17108108	1.59e-36	0	1
NFATC1	0.153	rs7234119	8.13e-10	0	1
CRADD	0.153	rs4146628	6.55e-08	5899	1
RIPK2	0.153	rs218938	4.69e-07	13590	1
STK25	0.153	rs3771561	3.99e-07	80728	1
HMGCS1	0.153	NR	NR	NR	0
NAT1	0.153	NR	NR	NR	0
NRM	0.153	NR	NR	NR	0
SF3A3	0.153	NR	NR	NR	0
TRAPPC4	0.152	rs10111	3.63e-81	3124	1
KLHL5	0.152	rs6531685	2.12e-54	86396	1
RPL8	0.152	rs11784860	1.67e-47	1355	1
EMR2	0.152	rs3795033	6.23e-46	0	1
RBM6	0.152	rs7628058	2.58e-42	0	1
PGGT1B	0.152	rs9326953	2.06e-32	0	1
KLRG1	0.152	rs7136274	3.01e-14	11618	1
EXT1	0.152	NR	NR	NR	0
PRPH	0.152	NR	NR	NR	0
SSBP4	0.152	NR	NR	NR	0
TOP2B	0.152	NR	NR	NR	0
UNC84A	0.152	NR	NR	NR	0
ZNF577	0.152	NR	NR	NR	0
CWF19L1	0.151	rs11597086	5.03e-48	38350	1
ASAH1	0.151	rs6586684	3.07e-33	0	1
ANXA5	0.151	rs1480287	1.08e-15	0	1
SCAND2	0.151	rs11073686	1.38e-13	100441	1
GCC1	0.151	rs989099	6.78e-10	0	1
ACO1	0.151	rs4633144	6.31e-09	53460	1
HIST1H4C	0.151	rs198838	2.08e-06	8822	1
PBX3	0.151	NR	NR	NR	0
PGRMC2	0.151	NR	NR	NR	0
PPP6C	0.151	NR	NR	NR	0
NCF1	0.15	rs17515241	5.91e-15	56295	1
NFKBIE	0.15	rs324137	1.76e-11	40021	1
FCAR	0.15	NR	NR	NR	0
NDNL2	0.15	NR	NR	NR	0
STAG3	0.15	NR	NR	NR	0
STUB1	0.15	NR	NR	NR	0
USP6NL	0.15	NR	NR	NR	0
ZNF143	0.149	rs4910466	3.12e-45	0	1
WDR4	0.149	rs1893596	2.36e-40	26509	1
FDFT1	0.149	rs1293320	2.41e-37	0	1
ALS2	0.149	rs10211223	4.48e-33	0	1
ZNF545	0.149	rs2945989	4.48e-32	0	1
NPHP4	0.149	rs12745395	2.22e-20	0	1
STARD3NL	0.149	rs1014136	7.59e-20	0	1
BAK1	0.149	rs210139	9.64e-19	0	1
CNTNAP2	0.149	rs1110144	8.62e-12	0	1
FSTL3	0.149	rs2301742	1.14e-06	876	1
SLC26A2	0.149	NR	NR	NR	0
NARFL	0.149	NR	NR	NR	0
PLSCR3	0.149	NR	NR	NR	0
MARK3	0.148	rs975892	4.12e-33	0	1
KCTD15	0.148	rs8109074	2.06e-17	10553	1
TSKS	0.148	rs4802620	4.38e-10	-999	1
COASY	0.148	NR	NR	NR	0
ACP2	0.147	rs326222	2.21e-32	1185	1
GSR	0.147	rs3779647	2.66e-24	0	1
FCER1A	0.147	rs4656236	8.26e-21	132961	1
CLTB	0.147	NR	NR	NR	0
FBXO5	0.147	NR	NR	NR	0
NSMAF	0.147	NR	NR	NR	0
SPAG7	0.146	rs1056626	3.3e-26	60421	1
OSBPL1A	0.146	rs12604451	1.78e-16	0	1
ZNF551	0.146	rs11666181	8.55e-06	927444	1
TTC13	0.146	rs11122158	2.65e-07	0	1
RASA1	0.146	NR	NR	NR	0
PCYT1A	0.146	NR	NR	NR	0
GLCCI1	0.146	NR	NR	NR	0
GSTA3	0.146	NR	NR	NR	0
SLC35C2	0.146	NR	NR	NR	0
TERF1	0.146	NR	NR	NR	0
RPS9	0.145	rs3786631	2.3e-36	0	1
DFFB	0.145	rs12085743	1.79e-29	9797	1
MT1H	0.145	rs1001362	5.36e-25	28868	1
ANXA4	0.145	rs6736776	7.97e-15	0	1
KIR2DL3	0.145	rs678846	1.04e-11	62109	1
FUT11	0.145	NR	NR	NR	0
GYS1	0.145	NR	NR	NR	0
LHFPL2	0.145	NR	NR	NR	0
RING1	0.145	NR	NR	NR	0
KCNMA1	0.144	rs816868	1.5e-106	0	1
ATP6V1C1	0.144	rs2132864	5.62e-59	580	1
FLNB	0.144	rs1675385	3.16e-31	43976	1
CTSK	0.144	rs12568757	3.1e-29	38894	1
GBP1	0.144	rs2296882	7.51e-24	0	1
SCARB1	0.144	rs10773111	2.49e-21	0	1
TRIM37	0.144	rs3826353	6.74e-16	0	1
PDCD5	0.144	rs8113165	1.79e-12	17994	1
ESRRA	0.144	NR	NR	NR	0
KPNA4	0.144	NR	NR	NR	0
MAN2A2	0.144	NR	NR	NR	0
ZFP64	0.144	NR	NR	NR	0
ZNF587	0.144	NR	NR	NR	0
SOCS5	0.143	rs7584870	5.25e-65	0	1
HPGD	0.143	rs11726315	4.01e-47	69724	1
LIN7B	0.143	rs4802558	3.34e-16	1586	1
IL18R1	0.143	rs4988957	3.78e-10	0	1
ENTPD5	0.143	rs2286910	5.54e-06	840709	1
OAT	0.143	rs870209	7.15e-09	12023	1
GSTO1	0.143	rs17823862	5.07e-08	84821	1
FMNL2	0.143	NR	NR	NR	0
ICAM5	0.143	NR	NR	NR	0
ERO1L	0.142	rs3783449	2.33e-24	0	1
KLRC1	0.142	rs7980470	2.38e-14	44754	1
IMMT	0.142	rs12477274	1.09e-11	0	1
LZTFL1	0.142	NR	NR	NR	0
NXT1	0.142	NR	NR	NR	0
ZNF238	0.142	NR	NR	NR	0
MAGEF1	0.141	rs9883253	2.66e-14	13077	1
CAMK2D	0.141	rs9654198	2.78e-10	27999	1
WRN	0.141	rs2725338	1.72e-09	0	1
PPIL5	0.141	rs7151032	1.17e-06	0	1
SR140	0.141	rs6852766	1.37e-06	-999	1
MPV17	0.141	NR	NR	NR	0
ABCA3	0.141	NR	NR	NR	0
ACVR1B	0.141	NR	NR	NR	0
HAX1	0.141	NR	NR	NR	0
INPP4A	0.141	NR	NR	NR	0
NME2	0.141	NR	NR	NR	0
PFAS	0.141	NR	NR	NR	0
FZD1	0.14	rs2278303	3.28e-43	66244	1
LIAS	0.14	rs2687965	1.1e-24	12252	1
TADA3L	0.14	rs293790	2.69e-11	0	1
ERCC1	0.14	rs2336219	8.99e-10	466	1
FIGNL1	0.14	rs12719019	1.86e-07	35695	1
SH3GLB2	0.14	rs12685210	3.79e-07	5456	1
BMPR2	0.14	rs13001933	1.48e-06	177823	1
STK17B	0.14	rs1519602	8.53e-06	0	1
GRINL1A	0.14	NR	NR	NR	0
UNC13B	0.14	NR	NR	NR	0
ZNF30	0.14	NR	NR	NR	0
DCXR	0.139	rs9903371	3.98e-94	693	1
SRI	0.139	rs7810426	1.81e-26	7478	1
ZNF548	0.139	rs12984074	3.11e-18	5487	1
CECR1	0.139	rs5748952	2.17e-13	0	1
FGFRL1	0.139	rs4647934	3.25e-07	0	1
SNRPB2	0.139	rs2423995	2.67e-06	0	1
HMGCL	0.139	NR	NR	NR	0
BPHL	0.139	NR	NR	NR	0
CMAS	0.139	NR	NR	NR	0
CNOT3	0.139	NR	NR	NR	0
CXXC4	0.139	NR	NR	NR	0
DHDDS	0.139	NR	NR	NR	0
RAD1	0.139	NR	NR	NR	0
SIRPB2	0.139	NR	NR	NR	0
USP49	0.139	NR	NR	NR	0
ZNF154	0.139	NR	NR	NR	0
XRCC1	0.138	rs2030404	8.07e-34	4016	1
NEFH	0.138	rs174649	2.78e-33	7364	1
AP4M1	0.138	rs4729568	3.04e-29	59685	1
TH1L	0.138	rs6070706	6.76e-28	58053	1
SORD	0.138	rs2854442	7.87e-28	0	1
UPP1	0.138	rs11768083	8.75e-25	0	1
BLK	0.138	rs2736340	2.08e-23	7548	1
EPHB2	0.138	rs6687487	4.71e-20	0	1
LIMK1	0.138	rs810532	9.89e-12	0	1
CECR5	0.138	rs5747008	1.16e-10	0	1
CYP20A1	0.138	NR	NR	NR	0
RASA3	0.138	NR	NR	NR	0
TAX1BP1	0.138	NR	NR	NR	0
UBE2D3	0.138	NR	NR	NR	0
EDG4	0.137	rs880090	2e-69	1712	1
TRAM2	0.137	rs9370134	2.92e-32	11746	1
SLC25A13	0.137	rs1859277	6.3e-29	0	1
TMEM18	0.137	rs17042334	1.26e-16	0	1
CSF1R	0.137	rs4289551	3.37e-12	0	1
PANX1	0.137	rs1354766	3.66e-07	224632	1
TRAP1	0.137	rs3829541	9.24e-06	0	1
SH3YL1	0.137	NR	NR	NR	0
AUH	0.137	NR	NR	NR	0
BTBD12	0.137	NR	NR	NR	0
CRAMP1L	0.137	NR	NR	NR	0
TMPO	0.137	NR	NR	NR	0
PLCB1	0.136	rs1775201	6.46e-88	0	1
STAMBP	0.136	rs6546870	1.37e-15	159483	1
MAPK9	0.136	rs6601104	3.34e-14	0	1
FCGR3A	0.136	NR	NR	NR	0
CATSPER1	0.136	NR	NR	NR	0
FAM3C	0.136	NR	NR	NR	0
NUP155	0.136	NR	NR	NR	0
PRCP	0.136	NR	NR	NR	0
NDUFB1	0.135	rs7151027	2.61e-58	764	1
SLC6A12	0.135	rs216247	9.77e-29	0	1
SCARB2	0.135	rs10856883	9.58e-18	39434	1
MDC1	0.135	rs3132611	7e-13	125733	1
SERF1B	0.135	rs1561756	6.1e-11	649181	1
SPPL3	0.135	rs946220	1.31e-09	-999	1
VAMP5	0.135	rs13426038	8.15e-09	8133	1
HEBP1	0.135	NR	NR	NR	0
EIF2B2	0.134	rs175057	6.81e-80	13340	1
GNLY	0.134	rs10210321	3.17e-35	2248	1
EML4	0.134	rs7570219	3.41e-18	67164	1
MRPL2	0.134	rs16896344	1.63e-16	145188	1
PISD	0.134	rs929036	7.89e-08	280795	1
CSNK1E	0.134	rs867198	1.84e-06	0	1
GTF3A	0.134	rs1885990	5.53e-06	30768	1
E2F2	0.134	NR	NR	NR	0
SDC3	0.134	NR	NR	NR	0
THBD	0.134	NR	NR	NR	0
FCGR1A	0.133	rs3106121	1.55e-31	14658	1
CASP7	0.133	rs3814231	6.96e-25	0	1
SPINT1	0.133	rs659232	4.64e-21	0	1
ZNRD1	0.133	rs7742712	1.6e-16	57957	1
ZNF337	0.133	rs6037131	1.41e-11	162456	1
CTNNB1	0.133	rs13072632	9.87e-10	0	1
YWHAG	0.133	rs10270398	4.99e-07	22140	1
KCNK12	0.133	rs2347794	5.44e-06	91135	1
ADAM8	0.133	rs2998146	4.93e-06	91440	0
AK3	0.133	NR	NR	NR	0
ARF3	0.133	NR	NR	NR	0
DMTF1	0.133	NR	NR	NR	0
FCGR2A	0.133	NR	NR	NR	0
FUCA2	0.133	NR	NR	NR	0
NDRG3	0.133	NR	NR	NR	0
PLEKHB1	0.133	NR	NR	NR	0
RAI16	0.133	NR	NR	NR	0
ANAPC4	0.132	rs10027814	1.89e-35	0	1
DCP2	0.132	rs7701781	3.29e-21	0	1
IKBKE	0.132	rs1539243	8.3e-11	0	1
CFDP1	0.132	rs10781977	5.23e-06	0	1
FASTK	0.132	NR	NR	NR	0
OSBPL7	0.132	NR	NR	NR	0
PLEC1	0.132	NR	NR	NR	0
SIGLEC7	0.131	rs273663	1.69e-84	817	1
MRPL54	0.131	rs12459781	6.7e-62	546	1
SLC37A3	0.131	rs9640466	7.83e-46	0	1
SFTPD	0.131	rs7908468	1.7e-23	49857	1
NDUFB2	0.131	rs7803697	6.96e-13	0	1
DHRS4	0.131	rs3742492	3.07e-12	0	1
JARID1B	0.131	rs10920462	7.06e-10	4268	1
STX6	0.131	rs2331902	2.19e-07	2544	1
LIG1	0.131	rs251693	2.07e-06	3270	1
ULK2	0.131	rs17794370	5.92e-06	0	1
TNIP1	0.131	NR	NR	NR	0
CREBL2	0.131	NR	NR	NR	0
SFRS4	0.131	NR	NR	NR	0
TJP2	0.13	rs10217168	3.46e-103	0	1
NPHP3	0.13	rs11718115	2.06e-61	0	1
VPS28	0.13	rs3735840	1.27e-23	0	1
MSLN	0.13	rs3765263	9.17e-18	21513	1
FRG1	0.13	rs6820684	9.88e-15	0	1
CCR1	0.13	rs2157062	5.78e-08	201815	1
BAZ1A	0.13	rs6571636	9.28e-06	531882	1
CSRP1	0.13	NR	NR	NR	0
E2F3	0.13	NR	NR	NR	0
MARS	0.13	NR	NR	NR	0
NDRG2	0.13	NR	NR	NR	0
OASL	0.13	NR	NR	NR	0
PCTK2	0.13	NR	NR	NR	0
PPP2R2B	0.13	NR	NR	NR	0
RAPGEF6	0.13	NR	NR	NR	0
NUCB1	0.129	rs6509407	4.13e-33	2532	1
RPGRIP1	0.129	rs3748358	4.1e-27	0	1
ZNF75A	0.129	rs17136317	2.73e-19	0	1
FRMD3	0.129	rs7035425	6.58e-14	0	1
PKNOX1	0.129	rs2839625	7.85e-08	0	1
PSMB1	0.129	rs9356660	2.02e-07	22152	1
AKT2	0.129	NR	NR	NR	0
CROT	0.129	NR	NR	NR	0
DMPK	0.129	NR	NR	NR	0
MRPL40	0.129	NR	NR	NR	0
PRDM10	0.129	NR	NR	NR	0
TMEM19	0.129	NR	NR	NR	0
ATIC	0.128	rs33996776	6.66e-112	17622	1
TP53I3	0.128	rs1134516	3.97e-82	34804	1
ANXA6	0.128	rs28705982	1.57e-59	0	1
RAB38	0.128	rs7395213	6.18e-51	0	1
GRK6	0.128	rs2731662	1.49e-09	2644	1
TBK1	0.128	rs10878172	1.51e-08	12688	1
RASGRP3	0.128	rs11693332	1.35e-07	0	1
POLQ	0.128	NR	NR	NR	0
HDAC11	0.128	NR	NR	NR	0
LGR6	0.128	NR	NR	NR	0
PSMC4	0.128	NR	NR	NR	0
SDCBP	0.128	NR	NR	NR	0
NFIB	0.127	rs6474824	3.6e-24	0	1
ZNF573	0.127	rs11083429	7.7e-15	121718	1
MGST2	0.127	rs3822044	4.32e-13	0	1
FGFR1OP	0.127	rs9457252	1.18e-12	0	1
DKFZP564O0823	0.127	rs3796683	3.42e-09	-999	1
ZNF317	0.127	rs13345998	1e-06	27077	1
CDC2L1	0.127	NR	NR	NR	0
DDOST	0.127	NR	NR	NR	0
MAP3K12	0.127	NR	NR	NR	0
OAZ1	0.127	NR	NR	NR	0
TBL3	0.127	NR	NR	NR	0
TNFRSF12A	0.127	NR	NR	NR	0
TNFRSF13C	0.127	NR	NR	NR	0
TSSC1	0.126	rs17682	9e-20	0	1
TTC15	0.126	rs4641971	1.98e-10	0	1
ZNF179	0.126	rs12939947	2.13e-10	110106	1
HSPE1	0.126	NR	NR	NR	0
KPNA6	0.126	NR	NR	NR	0
MMD	0.126	NR	NR	NR	0
OSGEPL1	0.126	NR	NR	NR	0
PPRC1	0.126	NR	NR	NR	0
TP53	0.126	NR	NR	NR	0
UBE2D1	0.126	NR	NR	NR	0
VPS33A	0.126	NR	NR	NR	0
IFNGR2	0.125	rs9978166	1.77e-49	4686	1
DAP	0.125	rs9857	3.96e-27	0	1
REPS1	0.125	rs1188866	6.81e-17	0	1
FAM14B	0.125	NR	NR	NR	0
GP6	0.125	NR	NR	NR	0
INPP5D	0.125	NR	NR	NR	0
MED8	0.125	NR	NR	NR	0
FDX1	0.124	rs10488764	2.94e-61	0	1
B3GALT6	0.124	rs3813199	6.14e-39	9352	1
GALT	0.124	rs2070074	1.36e-32	0	1
FVT1	0.124	rs2850764	3.91e-30	1456	1
PEPD	0.124	rs3786913	9.37e-11	0	1
ANXA11	0.124	rs3862518	1.56e-10	0	1
IRAK3	0.124	rs11465990	3.71e-10	59	1
SIGLEC10	0.124	rs36513	1.48e-08	18753	1
COL2A1	0.124	NR	NR	NR	0
EIF5A2	0.124	NR	NR	NR	0
MYADM	0.124	NR	NR	NR	0
SCNN1D	0.124	NR	NR	NR	0
LXN	0.123	rs3867391	4.92e-89	25358	1
ANGPTL6	0.123	rs3826785	1.18e-34	13677	1
NARG2	0.123	rs17191414	1.13e-16	0	1
PLEKHF2	0.123	rs11784717	1.5e-06	190287	1
ADNP	0.123	NR	NR	NR	0
CCNT2	0.123	NR	NR	NR	0
DSP	0.123	NR	NR	NR	0
PRF1	0.123	NR	NR	NR	0
PEX5	0.122	rs12828421	7.78e-65	7740	1
PGM1	0.122	rs4915895	4.69e-25	245862	1
CAMLG	0.122	rs11950943	2.19e-14	157487	1
ARPP-19	0.122	rs17614529	1.22e-10	-999	1
SUPT4H1	0.122	rs2070107	7e-08	0	1
PTOV1	0.122	rs1290655	1.64e-07	4180	1
ALS2CR2	0.122	NR	NR	NR	0
BAZ2A	0.122	NR	NR	NR	0
KCNQ1	0.122	NR	NR	NR	0
SFRS15	0.122	NR	NR	NR	0
TRUB2	0.122	NR	NR	NR	0
HMBS	0.121	rs582688	3.66e-59	23267	1
LRP3	0.121	rs11670126	1.98e-32	4020	1
UPF3A	0.121	rs7316983	4.13e-16	3617	1
ALDH2	0.121	rs10744777	9.53e-16	0	1
DPP3	0.121	rs1791687	3.57e-08	20696	1
LPIN2	0.121	rs606574	2.13e-06	0	1
ADAM28	0.121	rs1492414	2.26e-06	7851	1
KLF12	0.121	NR	NR	NR	0
KPNB1	0.121	NR	NR	NR	0
LY6E	0.121	NR	NR	NR	0
MYH9	0.121	NR	NR	NR	0
NFIL3	0.121	NR	NR	NR	0
RP9	0.121	NR	NR	NR	0
SIRT2	0.121	NR	NR	NR	0
PGA5	0.12	rs11230633	1.81e-123	43185	1
EEF1G	0.12	rs11231144	7.98e-87	0	1
ZNF83	0.12	rs1015304	1.92e-61	0	1
HPS1	0.12	rs1061135	2.06e-45	0	1
SRPRB	0.12	rs6773354	3.89e-36	2251	1
MSH2	0.12	rs13408008	2.46e-13	0	1
SYK	0.12	rs10993693	3.31e-07	6372	1
SULT1A2	0.12	rs13336311	2.12e-06	2989	1
SMARCC2	0.12	rs1689512	9.77e-06	46130	0
DDX24	0.12	NR	NR	NR	0
FCGR3B	0.12	NR	NR	NR	0
ILF2	0.12	NR	NR	NR	0
JMJD2B	0.12	NR	NR	NR	0
MYST2	0.12	NR	NR	NR	0
NDUFB10	0.12	NR	NR	NR	0
RFX1	0.12	NR	NR	NR	0
TIMM44	0.12	NR	NR	NR	0
ALDH8A1	0.119	rs4472368	9.78e-30	2988	1
TFCP2	0.119	rs17125346	5.36e-26	17472	1
PHC1	0.119	rs3026261	1.54e-13	0	1
HRAS	0.119	rs12419694	1.03e-09	62442	1
GOLPH3	0.119	rs2963995	9.81e-09	169461	1
CREB5	0.119	NR	NR	NR	0
MTA1	0.119	NR	NR	NR	0
RAD52	0.119	NR	NR	NR	0
ZNF271	0.119	NR	NR	NR	0
ADCY3	0.118	rs7567997	1.49e-114	0	1
IFITM2	0.118	rs3809112	1.51e-37	1127	1
ECHS1	0.118	rs7894051	3.54e-09	0	1
MCEE	0.118	rs898123	1.23e-07	21983	1
SP110	0.118	NR	NR	NR	0
HNRPA2B1	0.118	NR	NR	NR	0
ASGR1	0.118	NR	NR	NR	0
CRYZL1	0.118	NR	NR	NR	0
KIFC2	0.118	NR	NR	NR	0
RPL9	0.118	NR	NR	NR	0
WARS2	0.117	rs1325939	3.49e-120	0	1
MRPL34	0.117	rs3826700	4.53e-32	8849	1
F5	0.117	rs2205895	2.21e-14	16876	1
AP3B1	0.117	rs11746090	3.29e-13	0	1
AMY1A	0.117	NR	NR	NR	0
CHST11	0.117	NR	NR	NR	0
GARS	0.117	NR	NR	NR	0
GOT2	0.117	NR	NR	NR	0
GSS	0.117	NR	NR	NR	0
HSPBAP1	0.116	rs7631922	1.23e-76	0	1
PELO	0.116	rs11886	1.43e-59	0	1
LILRA2	0.116	rs12980993	1.6e-40	6382	1
SELL	0.116	rs2223286	4.04e-32	0	1
NOXA1	0.116	rs10867091	9.54e-29	61758	1
APCDD1	0.116	rs206494	6.97e-19	167346	1
RERE	0.116	rs301802	2.04e-18	0	1
ZNF331	0.116	rs17273120	3.04e-17	0	1
JUN	0.116	rs6701583	1.57e-08	933914	1
GTF2H4	0.116	rs1061397	1.97e-06	183438	1
ARS2	0.116	rs17568045	3.36e-06	-999	1
RIF1	0.116	NR	NR	NR	0
AP2M1	0.116	NR	NR	NR	0
AKAP8	0.116	NR	NR	NR	0
EWSR1	0.116	NR	NR	NR	0
EXTL3	0.116	NR	NR	NR	0
GBP4	0.116	NR	NR	NR	0
NDUFS2	0.116	NR	NR	NR	0
NOLC1	0.116	NR	NR	NR	0
PDCD7	0.116	NR	NR	NR	0
RAB32	0.116	NR	NR	NR	0
SLC30A5	0.116	NR	NR	NR	0
TLN1	0.116	NR	NR	NR	0
WDR17	0.116	NR	NR	NR	0
POLR1D	0.115	rs10492487	2.55e-105	0	1
ABAT	0.115	rs9923816	3.99e-30	15880	1
FUSIP1	0.115	rs3211051	4.43e-16	2890	1
MDM4	0.115	rs7556371	1.14e-13	28175	1
MAPK1	0.115	rs2298432	8.68e-08	0	1
PTBP2	0.115	rs12022396	3.96e-07	38221	1
MRPL23	0.115	rs11041476	1.23e-06	86793	1
FGR	0.115	NR	NR	NR	0
GPR172A	0.115	NR	NR	NR	0
HMG20A	0.115	NR	NR	NR	0
POLL	0.115	NR	NR	NR	0
RBM19	0.115	NR	NR	NR	0
RCN2	0.115	NR	NR	NR	0
SBNO1	0.115	NR	NR	NR	0
TXN	0.115	NR	NR	NR	0
RPA2	0.114	rs2295367	1.06e-123	0	1
HIBCH	0.114	rs2136569	2.26e-45	0	1
BTG2	0.114	rs4543864	1.95e-10	14164	1
ARHGAP15	0.114	rs4392188	5.71e-09	0	1
PSMD9	0.114	rs1678953	2.23e-07	29443	1
DDX43	0.114	rs311683	5.53e-07	0	1
ACAA1	0.114	NR	NR	NR	0
ARC	0.114	NR	NR	NR	0
DCTN1	0.114	NR	NR	NR	0
FANCL	0.114	NR	NR	NR	0
JAK3	0.114	NR	NR	NR	0
KLRB1	0.114	NR	NR	NR	0
OGG1	0.114	NR	NR	NR	0
POLG2	0.114	NR	NR	NR	0
PPM1B	0.114	NR	NR	NR	0
TRAPPC3	0.114	NR	NR	NR	0
TRMT1	0.114	NR	NR	NR	0
TTC1	0.114	NR	NR	NR	0
UBP1	0.114	NR	NR	NR	0
ZDHHC2	0.114	NR	NR	NR	0
CBLB	0.113	rs1443108	2.37e-52	0	1
ZNF175	0.113	rs1585160	5.2e-34	15877	1
L3MBTL2	0.113	rs2281336	2.37e-22	7930	1
LGALS1	0.113	rs732856	1.01e-18	10922	1
NDUFA3	0.113	rs10423754	1.38e-12	0	1
TCF3	0.113	rs10409667	4.21e-09	0	1
TBN	0.113	rs13169679	2.52e-08	-999	1
TBXAS1	0.113	rs2284205	3.06e-06	0	1
ABCG1	0.113	rs468320	7.97e-07	32237	1
IFP38	0.113	rs1531154	2.02e-06	-999	1
PSMA3	0.113	NR	NR	NR	0
CSNK2A2	0.113	NR	NR	NR	0
MAP2K7	0.113	NR	NR	NR	0
MRPL44	0.113	NR	NR	NR	0
SP2	0.113	NR	NR	NR	0
UGCGL1	0.113	NR	NR	NR	0
ZHX1	0.113	NR	NR	NR	0
DOCK7	0.112	rs995000	1.36e-52	0	1
TRPM4	0.112	rs12980226	4.17e-17	0	1
EIF2S2	0.112	rs6142046	1.43e-13	162054	1
NET1	0.112	rs11591973	1.53e-10	194669	1
ACN9	0.112	NR	NR	NR	0
ARFRP1	0.112	NR	NR	NR	0
BMP1	0.112	NR	NR	NR	0
ITGB7	0.112	NR	NR	NR	0
MYF6	0.112	NR	NR	NR	0
PTEN	0.112	NR	NR	NR	0
PTP4A1	0.112	NR	NR	NR	0
RPIA	0.112	NR	NR	NR	0
WBSCR16	0.112	NR	NR	NR	0
MFGE8	0.111	rs3784752	3.16e-135	0	1
NDN	0.111	rs1852029	1.42e-60	14639	1
SLC2A8	0.111	rs7047760	4.89e-52	4962	1
OSBPL5	0.111	rs4758540	1.18e-21	0	1
TNFRSF10A	0.111	rs13255552	2.81e-17	39461	1
ZNF544	0.111	rs12977929	5.59e-14	51640	1
COMT	0.111	rs5993883	8.37e-09	0	1
PTGES	0.111	rs7870892	2.18e-08	17822	1
COMMD7	0.111	rs6119946	1.12e-06	0	1
ABR	0.111	NR	NR	NR	0
AP1GBP1	0.111	NR	NR	NR	0
FANCA	0.111	NR	NR	NR	0
FKBP14	0.111	NR	NR	NR	0
NCOA4	0.111	NR	NR	NR	0
PRKCQ	0.111	NR	NR	NR	0
PTPRC	0.111	NR	NR	NR	0
TSTA3	0.111	NR	NR	NR	0
HLA-DMA	0.11	rs11539216	8.74e-39	0	1
SCFD1	0.11	rs9806111	9.25e-37	0	1
CDC7	0.11	rs13447454	1.27e-31	18	1
MAP1LC3A	0.11	rs6060030	1.3e-23	192164	1
MUM1	0.11	rs17673260	6.04e-16	0	1
EPHB6	0.11	rs4252402	8.88e-11	58293	1
SETDB2	0.11	rs4942830	7.63e-10	0	1
HIST1H2BK	0.11	rs9393790	1.96e-06	0	1
UBN1	0.11	rs3747613	5.05e-07	0	1
ZNF23	0.11	rs16973260	6.31e-07	38703	1
IL12A	0.11	NR	NR	NR	0
BCAP29	0.11	NR	NR	NR	0
CREBL1	0.11	NR	NR	NR	0
SLC2A4RG	0.11	NR	NR	NR	0
TERF2IP	0.11	NR	NR	NR	0
BST1	0.109	rs3213710	2.18e-27	0	1
DLD	0.109	rs7811034	7.47e-12	16581	1
FRS3	0.109	rs2479726	4.08e-11	150466	1
PDE7A	0.109	rs7008671	4.25e-11	156584	1
C1QTNF6	0.109	rs229535	1.47e-10	4236	1
PIGT	0.109	rs2745061	1.35e-07	17312	1
ZNF526	0.109	NR	NR	NR	0
CCNDBP1	0.109	NR	NR	NR	0
FEM1A	0.109	NR	NR	NR	0
HIST2H2AC	0.109	NR	NR	NR	0
HSPA1A	0.109	NR	NR	NR	0
MCM3	0.109	NR	NR	NR	0
MITF	0.109	NR	NR	NR	0
NAP1L5	0.109	NR	NR	NR	0
NFYC	0.109	NR	NR	NR	0
PRDM2	0.109	NR	NR	NR	0
RAE1	0.109	NR	NR	NR	0
SDCCAG10	0.109	NR	NR	NR	0
TCL1B	0.109	NR	NR	NR	0
GRINA	0.108	rs6985603	1.87e-135	18845	1
ALMS1	0.108	rs6720094	1.52e-15	24810	1
F13A1	0.108	rs3851517	6.81e-07	13720	1
EMILIN2	0.108	rs642926	4e-11	1964	1
SART1	0.108	rs538954	2.11e-10	9201	1
NEK1	0.108	rs13212	3.63e-08	6287	1
CEBPZ	0.108	rs11124574	7.17e-08	40545	1
CFL2	0.108	rs7156331	2.91e-07	18756	1
LTBP3	0.108	rs10896016	1.44e-07	10006	1
ACTN4	0.108	NR	NR	NR	0
CLNS1A	0.108	NR	NR	NR	0
CRYL1	0.108	NR	NR	NR	0
EI24	0.108	NR	NR	NR	0
FBXO33	0.108	NR	NR	NR	0
FN3K	0.108	NR	NR	NR	0
GAS2L1	0.108	NR	NR	NR	0
IFI44	0.108	NR	NR	NR	0
LAPTM4B	0.108	NR	NR	NR	0
PEX11A	0.108	NR	NR	NR	0
TRIM52	0.108	NR	NR	NR	0
MOGAT1	0.107	rs12617353	4.15e-24	33135	1
MMP25	0.107	rs7188573	4.68e-18	476	1
ALS2CR4	0.107	rs17384314	8.4e-15	22896	1
ALS2CR16	0.107	rs7603031	5.81e-10	45619	1
SKP2	0.107	rs2287934	1.74e-07	0	1
LILRA1	0.107	rs2555687	2.07e-07	37243	1
TACC1	0.107	rs11780430	3.06e-07	0	1
BRUNOL6	0.107	NR	NR	NR	0
GLRX	0.107	NR	NR	NR	0
GPR97	0.107	NR	NR	NR	0
GRM4	0.107	NR	NR	NR	0
MAP4K4	0.107	NR	NR	NR	0
PTAFR	0.107	NR	NR	NR	0
SON	0.107	NR	NR	NR	0
TBC1D1	0.107	NR	NR	NR	0
CXCL5	0.106	rs2564594	1.09e-39	3060	1
LHPP	0.106	rs908365	3.16e-27	5422	1
SPINT2	0.106	rs7253245	3.34e-17	1416	1
BRI3	0.106	rs6465666	7.31e-13	16419	1
TES	0.106	rs10953810	9.75e-08	38243	1
EIF2AK3	0.106	NR	NR	NR	0
GAS6	0.106	NR	NR	NR	0
JARID2	0.106	NR	NR	NR	0
LGALS3	0.106	NR	NR	NR	0
MMS19L	0.106	NR	NR	NR	0
MRP63	0.106	NR	NR	NR	0
PDXK	0.106	NR	NR	NR	0
SAE1	0.106	NR	NR	NR	0
SPRY1	0.106	NR	NR	NR	0
TPI1	0.106	NR	NR	NR	0
GNB1L	0.105	rs748806	1.97e-130	0	1
RPS20	0.105	rs6474044	8.99e-44	22950	1
GPR35	0.105	rs2975788	1.17e-37	1183	1
PDE6G	0.105	rs9906358	5.25e-31	3008	1
PLA2G7	0.105	rs6458516	3.52e-27	38793	1
MRPL53	0.105	rs1063588	6.75e-21	8735	1
CHRAC1	0.105	rs4961309	8.44e-21	7220	1
AP2S1	0.105	rs415530	5.87e-06	3672	1
ZNF45	0.105	NR	NR	NR	0
PHF7	0.105	NR	NR	NR	0
CABIN1	0.105	NR	NR	NR	0
CBLL1	0.105	NR	NR	NR	0
CDC2L5	0.105	NR	NR	NR	0
DUSP10	0.105	NR	NR	NR	0
GNB2	0.105	NR	NR	NR	0
HERC1	0.105	NR	NR	NR	0
LCN2	0.105	NR	NR	NR	0
SRC	0.105	NR	NR	NR	0
TRIP12	0.105	NR	NR	NR	0
UBE2V1	0.105	NR	NR	NR	0
ZNF528	0.105	NR	NR	NR	0
SHMT1	0.104	rs8076336	8.4e-108	18573	1
CARD9	0.104	rs4266763	2.9e-79	21692	1
GBL	0.104	rs26835	5.56e-18	17901	1
PTPRE	0.104	rs6911	3.57e-14	0	1
ZDHHC19	0.104	rs4916504	1.63e-12	0	1
ADM	0.104	rs11042717	2.68e-11	22704	1
LSM5	0.104	rs6962952	1.76e-10	5696	1
MAPRE3	0.104	rs1866655	3.96e-10	0	1
BCL6	0.104	rs9864529	5.22e-10	641581	1
SLC2A3	0.104	rs10732571	6.15e-09	55710	1
PPOX	0.104	rs3813620	3.05e-07	3997	1
TYROBP	0.104	rs7251879	7.88e-06	9384	1
SIL1	0.104	rs11958050	2.5e-06	0	1
DNPEP	0.104	NR	NR	NR	0
ANK3	0.104	NR	NR	NR	0
CSNK1G3	0.104	NR	NR	NR	0
GRN	0.104	NR	NR	NR	0
LILRB2	0.104	NR	NR	NR	0
NCSTN	0.104	NR	NR	NR	0
NR4A2	0.104	NR	NR	NR	0
PMF1	0.104	NR	NR	NR	0
PSMF1	0.104	NR	NR	NR	0
SAP18	0.104	NR	NR	NR	0
STAT1	0.104	NR	NR	NR	0
STAT4	0.104	NR	NR	NR	0
C1QB	0.103	rs294183	2.45e-55	7584	1
B3GALT4	0.103	rs458679	3e-52	2425	1
TIGD5	0.103	rs1563148	3.44e-49	15756	1
STARD10	0.103	rs4944804	7.1e-42	15780	1
SPI1	0.103	rs4992357	3.84e-38	0	1
TNPO3	0.103	rs11768572	2.56e-32	0	1
GLTSCR2	0.103	rs3745758	3.77e-21	4239	1
BRI3BP	0.103	rs12427062	8.69e-19	11036	1
TIGD7	0.103	rs17136317	3.57e-18	10868	1
TK2	0.103	rs725131	7.35e-17	1395	1
DHX32	0.103	rs3781058	1.71e-15	0	1
TRAPPC5	0.103	rs7249360	7.47e-14	15163	1
TPP2	0.103	rs674929	1.81e-13	0	1
LAT1-3TM	0.103	rs17310286	3.49e-06	-999	1
SELO	0.103	NR	NR	NR	0
ACAT2	0.103	NR	NR	NR	0
AK2	0.103	NR	NR	NR	0
FKBP10	0.103	NR	NR	NR	0
HIST1H2BH	0.103	NR	NR	NR	0
HIST1H4B	0.103	NR	NR	NR	0
LBR	0.103	NR	NR	NR	0
LMNB2	0.103	NR	NR	NR	0
MUC13	0.103	NR	NR	NR	0
NR1H2	0.103	NR	NR	NR	0
PODN	0.103	NR	NR	NR	0
RPS16	0.103	NR	NR	NR	0
ZFP106	0.103	NR	NR	NR	0
CECR6	0.102	rs1047929	3.95e-86	960	1
HAGHL	0.102	rs6600231	1.12e-21	10473	1
SLC25A28	0.102	rs7908026	7.22e-15	0	1
CSDA	0.102	rs2734565	8.55e-15	291098	1
REPIN1	0.102	rs17173681	4.23e-08	6465	1
ADA	0.102	NR	NR	NR	0
IL6R	0.102	NR	NR	NR	0
INADL	0.102	NR	NR	NR	0
INPP5F	0.102	NR	NR	NR	0
KCNE3	0.102	NR	NR	NR	0
PRDM7	0.102	NR	NR	NR	0
PYGL	0.102	NR	NR	NR	0
SLC5A8	0.102	NR	NR	NR	0
TCF7L2	0.102	NR	NR	NR	0
YY1	0.102	NR	NR	NR	0
WRB	0.101	rs2837006	7.3e-66	2621	1
LPL	0.101	rs9644568	5.42e-47	103812	1
C1QA	0.101	rs2935542	1.93e-40	0	1
SURF1	0.101	rs3124768	5.03e-34	81136	1
RAGE	0.101	rs7152076	4.75e-18	0	1
TGM2	0.101	rs8123859	2.15e-17	10433	1
FGD6	0.101	rs7977624	6.99e-16	0	1
MFHAS1	0.101	rs2929451	2.2e-10	334164	1
ATP6V0A1	0.101	rs7220372	6.46e-10	0	1
ZNF322A	0.101	rs2504567	6.65e-07	2957	1
LEPRE1	0.101	rs11590362	7.45e-06	3485	1
APP	0.101	NR	NR	NR	0
COG3	0.101	NR	NR	NR	0
DNAJC1	0.101	NR	NR	NR	0
ERN1	0.101	NR	NR	NR	0
FBXL12	0.101	NR	NR	NR	0
LRSAM1	0.101	NR	NR	NR	0
LZIC	0.101	NR	NR	NR	0
MOBKL2A	0.101	NR	NR	NR	0
NDEL1	0.101	NR	NR	NR	0
SNX27	0.101	NR	NR	NR	0
MUT	0.1	rs4267943	1.31e-113	8774	1
COCH	0.1	rs179659	4.15e-45	14201	1
DBI	0.1	rs11693629	7.41e-14	1227	1
CELSR2	0.1	rs17035949	5.89e-13	2541	1
NFX1	0.1	rs706119	4.49e-11	30733	1
MUTED	0.1	rs2815136	8.75e-11	0	1
ABHD5	0.1	rs6768998	5.04e-08	14105	1
PKIA	0.1	rs10504675	2.43e-07	0	1
RUNDC1	0.1	NR	NR	NR	0
AK1	0.1	NR	NR	NR	0
EPS8L2	0.1	NR	NR	NR	0
IARS	0.1	NR	NR	NR	0
IL18RAP	0.1	NR	NR	NR	0
KBTBD6	0.1	NR	NR	NR	0
PTBP1	0.1	NR	NR	NR	0
RRN3	0.1	NR	NR	NR	0
SPTAN1	0.1	NR	NR	NR	0
TAF12	0.1	NR	NR	NR	0
RRM2B	0.099	rs3907099	8.89e-89	0	1
DEF6	0.099	rs1987673	4.67e-72	78949	1
NINJ2	0.099	rs11063979	5.77e-49	0	1
UNC84B	0.099	rs138703	2.4e-40	0	1
NINJ1	0.099	rs13284731	3.23e-39	3528	1
LRRK1	0.099	rs2925200	1.03e-34	21	1
ZDHHC18	0.099	rs17162311	1.78e-29	0	1
HSPA1B	0.099	rs480092	2.5e-28	30789	1
GPR124	0.099	rs7008274	5.75e-17	3297	1
VRK2	0.099	rs12713377	1.65e-14	85109	1
CPD	0.099	rs7215966	3.57e-13	18788	1
HSPA1L	0.099	rs1046080	2.85e-10	181515	1
KLHL12	0.099	rs12089566	1.39e-07	0	1
HSPC047	0.099	rs4398822	6.56e-07	-999	1
ARPC1B	0.099	NR	NR	NR	0
CHRNA5	0.099	NR	NR	NR	0
FBXL8	0.099	NR	NR	NR	0
GMEB2	0.099	NR	NR	NR	0
IVNS1ABP	0.099	NR	NR	NR	0
LTBP1	0.099	NR	NR	NR	0
MRPL28	0.099	NR	NR	NR	0
MTCH2	0.099	NR	NR	NR	0
PTGS1	0.099	NR	NR	NR	0
ZNF17	0.099	NR	NR	NR	0
ZSWIM3	0.099	NR	NR	NR	0
HCLS1	0.098	rs10934557	1.77e-76	32679	1
SVIL	0.098	rs3006562	2.45e-46	67570	1
USP4	0.098	rs9990153	9.78e-28	23116	1
RPL37A	0.098	rs17494468	1.58e-21	45799	1
SNAPC3	0.098	rs10756664	2.56e-16	0	1
BCS1L	0.098	rs13023453	4.55e-13	3217	1
SLC7A9	0.098	rs10853922	6.74e-13	52997	1
CUTL1	0.098	rs12537077	2.1e-11	0	1
APOBEC3G	0.098	rs5750734	4.53e-11	23633	1
PGCP	0.098	rs7835633	1.4e-08	-999	1
COG2	0.098	rs11122576	5.95e-08	16951	1
ASB6	0.098	rs2275898	1.61e-06	19259	1
CAPZA2	0.098	rs10487354	3.78e-06	0	1
ATP6V1G1	0.098	NR	NR	NR	0
CBFA2T2	0.098	NR	NR	NR	0
CLIC3	0.098	NR	NR	NR	0
IHPK1	0.098	NR	NR	NR	0
NR3C2	0.098	NR	NR	NR	0
OSTF1	0.098	NR	NR	NR	0
OXR1	0.098	NR	NR	NR	0
PTPRO	0.098	NR	NR	NR	0
ROM1	0.098	NR	NR	NR	0
SMURF2	0.098	NR	NR	NR	0
HIST1H2BG	0.097	rs3818947	5.31e-85	10233	1
LGALS9	0.097	rs9905566	4.48e-52	0	1
NIT2	0.097	rs13073252	6.28e-33	20017	1
ABCA7	0.097	rs12710103	2.78e-29	26482	1
SLC1A4	0.097	rs13027905	1.33e-16	85083	1
COMMD5	0.097	rs1209857	2.45e-13	21399	1
MCCC2	0.097	rs16872236	2.61e-06	120656	1
IL12RB1	0.097	rs429774	4.48e-08	0	1
HSPC111	0.097	rs12425761	4.46e-07	-999	1
ARHGAP1	0.097	NR	NR	NR	0
CDC27	0.097	NR	NR	NR	0
CSF3R	0.097	NR	NR	NR	0
HIST1H2BJ	0.097	NR	NR	NR	0
ITGA5	0.097	NR	NR	NR	0
MAD2L2	0.097	NR	NR	NR	0
NAGLU	0.097	NR	NR	NR	0
NEXN	0.097	NR	NR	NR	0
PAK1IP1	0.097	NR	NR	NR	0
RBL2	0.097	NR	NR	NR	0
TLR5	0.097	NR	NR	NR	0
UBE4A	0.097	NR	NR	NR	0
STK39	0.096	rs13385577	5.83e-104	0	1
SPATA5L1	0.096	rs2467864	1.62e-62	53488	1
RDH5	0.096	rs3138144	1.17e-48	0	1
MDM1	0.096	rs2870812	5.24e-22	0	1
POLM	0.096	rs4582459	1.94e-13	12984	1
FOXK2	0.096	rs4789817	3.41e-12	45506	1
SLC35F5	0.096	rs2044686	1.37e-11	17901	1
ANKRD26	0.096	rs2483491	7.13e-06	125448	1
GLRX2	0.096	rs817137	1.61e-06	199785	1
MBD6	0.096	NR	NR	NR	0
KCNA3	0.096	NR	NR	NR	0
ANP32A	0.096	NR	NR	NR	0
ARID4B	0.096	NR	NR	NR	0
CD74	0.096	NR	NR	NR	0
CYCS	0.096	NR	NR	NR	0
DHX35	0.096	NR	NR	NR	0
DICER1	0.096	NR	NR	NR	0
KLHL2	0.096	NR	NR	NR	0
KPNA3	0.096	NR	NR	NR	0
POGK	0.096	NR	NR	NR	0
RPL4	0.096	NR	NR	NR	0
SMOX	0.096	NR	NR	NR	0
DCBLD1	0.095	rs7763979	1.21e-109	7850	1
PMM2	0.095	rs4985055	4.34e-45	6291	1
NCF4	0.095	rs4821544	2.25e-28	0	1
POLR2I	0.095	rs757223	7.74e-28	29814	1
RALBP1	0.095	rs7241781	1.42e-25	0	1
COPA	0.095	rs2820421	1.34e-16	2373	1
ATP6V1D	0.095	rs17104103	7.88e-15	142638	1
FLOT1	0.095	rs12195469	7.18e-10	79144	1
GBP5	0.095	rs12063900	1.77e-07	17926	1
DHODH	0.095	rs8046916	4.64e-06	0	1
BRD9	0.095	NR	NR	NR	0
CUL1	0.095	NR	NR	NR	0
EZH2	0.095	NR	NR	NR	0
FBXO8	0.095	NR	NR	NR	0
MGAT4B	0.095	NR	NR	NR	0
ODF2	0.095	NR	NR	NR	0
RPLP2	0.095	NR	NR	NR	0
UQCRB	0.095	NR	NR	NR	0
WDTC1	0.095	NR	NR	NR	0
TAP2	0.094	rs3916765	9.79e-28	104060	1
TIAF1	0.094	rs16964946	7.99e-11	179020	1
DPF2	0.094	rs1467110	3.36e-10	149919	1
ATOX1	0.094	rs1433041	7.88e-10	53019	1
LRRFIP2	0.094	rs9823617	1.46e-08	0	1
RNPC2	0.094	rs892270	1.33e-07	-999	1
PLEKHB2	0.094	rs11895872	2.01e-07	0	1
XTP3TPA	0.094	rs4951327	1.01e-06	-999	1
ASB7	0.094	NR	NR	NR	0
DPP4	0.094	NR	NR	NR	0
PPP2CB	0.094	NR	NR	NR	0
SLC15A3	0.094	NR	NR	NR	0
SOCS2	0.094	NR	NR	NR	0
TUBGCP6	0.094	NR	NR	NR	0
VPS54	0.094	NR	NR	NR	0
ZNF274	0.094	NR	NR	NR	0
ICAM4	0.093	rs2569702	6.89e-27	4749	1
HEMGN	0.093	rs4631576	5.56e-15	0	1
NCOA7	0.093	rs622936	2.78e-14	0	1
ITGB2	0.093	rs2838737	7.86e-14	0	1
MKKS	0.093	rs6032881	1.44e-13	17900	1
SMA4	0.093	rs6453403	8.44e-12	-999	1
RARRES3	0.093	rs10897430	8.58e-06	28710	1
B3GNT6	0.093	NR	NR	NR	0
BCL3	0.093	NR	NR	NR	0
CD8A	0.093	NR	NR	NR	0
GALK2	0.093	NR	NR	NR	0
KIFC1	0.093	NR	NR	NR	0
LILRB3	0.093	NR	NR	NR	0
LIN7A	0.093	NR	NR	NR	0
PTP4A2	0.093	NR	NR	NR	0
RFX3	0.093	NR	NR	NR	0
ZNF34	0.092	rs11784860	1.69e-17	1074	1
TRA2A	0.092	rs12534005	3.35e-15	41885	1
AIM1	0.092	rs12528406	1.04e-13	22640	1
PH-4	0.092	rs6791542	2.4e-11	240100	1
ABCF1	0.092	rs3132611	4.65e-11	0	1
TGM1	0.092	rs6573653	1.68e-06	2945	1
FCER1G	0.092	rs4489574	2.74e-09	0	1
SRP54	0.092	rs2295104	5.14e-09	81156	1
NFE2L2	0.092	NR	NR	NR	0
AP1S1	0.092	NR	NR	NR	0
EBAG9	0.092	NR	NR	NR	0
FLT3LG	0.092	NR	NR	NR	0
GTF2E2	0.092	NR	NR	NR	0
KRTCAP2	0.092	NR	NR	NR	0
OPA3	0.092	NR	NR	NR	0
RAD17	0.092	NR	NR	NR	0
RIOK1	0.092	NR	NR	NR	0
U2AF1	0.092	NR	NR	NR	0
USP20	0.092	NR	NR	NR	0
ZNF283	0.092	NR	NR	NR	0
PIGN	0.091	rs7235710	5.53e-60	0	1
PMP22	0.091	rs12943480	3.73e-47	243394	1
GCC2	0.091	rs2438238	1.25e-16	14366	1
THRA	0.091	rs2314339	1.59e-16	3094	1
NIPSNAP1	0.091	rs2530670	1.99e-12	70647	1
GPBAR1	0.091	rs992157	1.27e-08	26199	1
YWHAB	0.091	rs6017444	3.31e-08	0	1
MRPL45	0.091	rs4514720	2.7e-07	11900	1
AGPAT3	0.091	NR	NR	NR	0
ALDH1B1	0.091	NR	NR	NR	0
DRG1	0.091	NR	NR	NR	0
LAPTM5	0.091	NR	NR	NR	0
MAZ	0.091	NR	NR	NR	0
PDLIM7	0.091	NR	NR	NR	0
PSCD2	0.091	NR	NR	NR	0
TAF4	0.091	NR	NR	NR	0
TDG	0.091	NR	NR	NR	0
HIP1	0.09	rs1179625	6.51e-36	0	1
KRT10	0.09	rs2071398	3.89e-19	223	1
TTC5	0.09	rs10130942	4.48e-17	885	1
SNRPD3	0.09	rs6004179	7.13e-06	18549	1
ADCY7	0.09	NR	NR	NR	0
BBS7	0.09	NR	NR	NR	0
LNX2	0.09	NR	NR	NR	0
PODXL	0.09	NR	NR	NR	0
RBM5	0.09	NR	NR	NR	0
SRPK2	0.09	NR	NR	NR	0
WHSC1L1	0.09	NR	NR	NR	0
NMNAT3	0.089	rs16849309	1.55e-178	0	1
PSMB9	0.089	rs6938130	2.31e-56	0	1
MICB	0.089	rs9267487	1.9e-28	32449	1
GLYCTK	0.089	rs7614727	3.41e-19	25977	1
CIRH1A	0.089	rs8061222	2.3e-17	232487	1
SLC35E3	0.089	rs2120742	7.17e-16	39354	1
RABL2B	0.089	rs3810648	2.04e-15	30294	1
ANXA2	0.089	rs1454102	9.82e-06	2308	1
XAB2	0.089	rs4134816	7.59e-07	0	1
ABCB1	0.089	NR	NR	NR	0
AKR1C3	0.089	NR	NR	NR	0
DNAJA3	0.089	NR	NR	NR	0
EIF2C3	0.089	NR	NR	NR	0
FCGRT	0.089	NR	NR	NR	0
HHEX	0.089	NR	NR	NR	0
METAP2	0.089	NR	NR	NR	0
METTL1	0.089	NR	NR	NR	0
MYLK2	0.089	NR	NR	NR	0
NFE2L1	0.089	NR	NR	NR	0
PTPN4	0.089	NR	NR	NR	0
RPS6KA5	0.089	NR	NR	NR	0
S100A4	0.089	NR	NR	NR	0
SACM1L	0.089	NR	NR	NR	0
SCAND1	0.089	NR	NR	NR	0
STIM2	0.089	NR	NR	NR	0
VTI1A	0.089	NR	NR	NR	0
ZNF342	0.089	NR	NR	NR	0
ZNF7	0.089	NR	NR	NR	0
VNN3	0.088	rs6569843	1.39e-77	5188	1
USF1	0.088	rs2516838	1.23e-38	0	1
TRPC4AP	0.088	rs6087664	1.65e-37	0	1
SPARC	0.088	rs4958483	7.72e-16	2648	1
FAM20C	0.088	rs12718096	2.16e-15	83345	1
B4GALT7	0.088	rs234375	2.62e-15	25463	1
RFC5	0.088	rs4767654	4.95e-10	0	1
VPS26	0.088	rs12619197	7.27e-08	-999	1
SIVA	0.088	rs2494731	5.02e-07	11689	1
CCAR1	0.088	NR	NR	NR	0
COX15	0.088	NR	NR	NR	0
COPS5	0.088	NR	NR	NR	0
DAP3	0.088	NR	NR	NR	0
EIF2C4	0.088	NR	NR	NR	0
ELF2	0.088	NR	NR	NR	0
HIST1H3H	0.088	NR	NR	NR	0
IPP	0.088	NR	NR	NR	0
LAMP1	0.088	NR	NR	NR	0
LCP1	0.088	NR	NR	NR	0
LIMS2	0.088	NR	NR	NR	0
MEF2A	0.088	NR	NR	NR	0
MYO5A	0.088	NR	NR	NR	0
TRAF5	0.088	NR	NR	NR	0
ZNF14	0.088	NR	NR	NR	0
EPHB4	0.087	rs314353	2.31e-65	0	1
KMO	0.087	rs655970	1.79e-27	0	1
ADCY4	0.087	rs8008406	5.03e-17	6882	1
MAP3K11	0.087	rs11227234	2.6e-16	55	1
ARHGEF3	0.087	rs3821412	1.88e-11	0	1
GARNL4	0.087	rs769433	2.22e-11	82040	1
MCL1	0.087	rs4970966	3.96e-11	31967	1
ACTN1	0.087	NR	NR	NR	0
BAD	0.087	NR	NR	NR	0
CHD4	0.087	NR	NR	NR	0
CTNNBL1	0.087	NR	NR	NR	0
DHCR7	0.087	NR	NR	NR	0
FBXO7	0.087	NR	NR	NR	0
GLIPR1	0.087	NR	NR	NR	0
IFI35	0.087	NR	NR	NR	0
MEN1	0.087	NR	NR	NR	0
PANK4	0.087	NR	NR	NR	0
POLD3	0.087	NR	NR	NR	0
POLR1A	0.087	NR	NR	NR	0
POM121	0.087	NR	NR	NR	0
RAB20	0.087	NR	NR	NR	0
TXNDC5	0.087	NR	NR	NR	0
UNC5CL	0.087	NR	NR	NR	0
MCM6	0.086	rs309180	3.48e-43	0	1
TOM1	0.086	rs138786	1.37e-33	0	1
CYP1B1	0.086	rs3795980	1.25e-21	47522	1
PRKD2	0.086	rs2871987	4.53e-17	2046	1
SGTA	0.086	rs6510699	2.59e-16	164	1
NEDD1	0.086	rs252180	8.16e-15	16875	1
BCCIP	0.086	rs10794031	3.92e-08	23230	1
NFYB	0.086	NR	NR	NR	0
ERBB2IP	0.086	NR	NR	NR	0
CASP8	0.086	NR	NR	NR	0
CDAN1	0.086	NR	NR	NR	0
CDK8	0.086	NR	NR	NR	0
HMOX1	0.086	NR	NR	NR	0
KIF13A	0.086	NR	NR	NR	0
MDGA1	0.086	NR	NR	NR	0
PCM1	0.086	NR	NR	NR	0
POLK	0.086	NR	NR	NR	0
RANBP2	0.086	NR	NR	NR	0
RREB1	0.086	NR	NR	NR	0
TAP1	0.086	NR	NR	NR	0
VPREB3	0.086	NR	NR	NR	0
FXYD5	0.085	rs7255878	2.72e-118	6407	1
ENC1	0.085	rs6886768	5.8e-104	0	1
ITGA4	0.085	rs2124440	2.2e-33	0	1
MKRN2	0.085	rs11710908	1.65e-32	14589	1
MAP2K5	0.085	rs12902812	6.5e-24	0	1
RRAGD	0.085	rs16881727	7.54e-20	4589	1
SSR3	0.085	rs2280032	4.45e-16	9754	1
TRIP6	0.085	rs3847063	1.59e-15	27407	1
ZNF155	0.085	rs453932	1.21e-14	18647	1
IL21R	0.085	rs12444423	2.78e-11	4863	1
SNIP1	0.085	rs215208	1.42e-10	49169	1
RPP38	0.085	rs1326208	3.22e-10	18596	1
NPC1	0.085	rs891386	9.59e-10	7494	1
U1SNRNPBP	0.085	rs11047430	5.37e-07	-999	1
TRIM3	0.085	rs2723663	7.87e-06	0	1
MINPP1	0.085	NR	NR	NR	0
LOXL3	0.085	NR	NR	NR	0
ABCF3	0.085	NR	NR	NR	0
CNIH	0.085	NR	NR	NR	0
DDX41	0.085	NR	NR	NR	0
DIABLO	0.085	NR	NR	NR	0
FMNL1	0.085	NR	NR	NR	0
GATA2	0.085	NR	NR	NR	0
MAP2K2	0.085	NR	NR	NR	0
MRRF	0.085	NR	NR	NR	0
NDUFV1	0.085	NR	NR	NR	0
OSBPL10	0.085	NR	NR	NR	0
PRPF39	0.085	NR	NR	NR	0
RAB1B	0.085	NR	NR	NR	0
RPS6	0.085	NR	NR	NR	0
SAMHD1	0.085	NR	NR	NR	0
SOX30	0.085	NR	NR	NR	0
SUPT5H	0.085	NR	NR	NR	0
SLC22A5	0.084	rs2631360	6.66e-85	0	1
CSTA	0.084	rs5008830	1.66e-67	13549	1
MRPL42	0.084	rs11107041	1.06e-35	0	1
S100A12	0.084	rs11580467	5.37e-22	29428	1
HECW2	0.084	rs13006360	3.88e-11	0	1
SCAMP2	0.084	rs12487	2.42e-06	503	1
GCS1	0.084	rs7226064	2.14e-06	-999	1
ATF7IP2	0.084	NR	NR	NR	0
ATP6V1A	0.084	NR	NR	NR	0
BRAF	0.084	NR	NR	NR	0
CCDC5	0.084	NR	NR	NR	0
CSK	0.084	NR	NR	NR	0
DPM2	0.084	NR	NR	NR	0
DTNB	0.084	NR	NR	NR	0
FOLR2	0.084	NR	NR	NR	0
IGF2R	0.084	NR	NR	NR	0
RNF20	0.084	NR	NR	NR	0
RPL34	0.084	NR	NR	NR	0
SDHB	0.084	NR	NR	NR	0
TNXB	0.084	NR	NR	NR	0
TXN2	0.084	NR	NR	NR	0
VASP	0.083	rs4802260	3.14e-139	0	1
FCER2	0.083	rs12611038	3.89e-62	4745	1
TOMM7	0.083	rs2286499	9.76e-62	0	1
SLC4A7	0.083	rs3892373	9.62e-56	108023	1
OSBPL2	0.083	rs6089336	8.68e-36	735	1
SERAC1	0.083	rs6933878	5.73e-22	0	1
BSG	0.083	rs2283573	1.94e-21	0	1
ARV1	0.083	rs11122191	6.2e-15	16358	1
TRIM32	0.083	rs11790014	5.29e-09	379	1
GTF2H3	0.083	rs7964186	2.05e-06	172914	1
RNF121	0.083	NR	NR	NR	0
COQ7	0.083	NR	NR	NR	0
ENO2	0.083	NR	NR	NR	0
FCN1	0.083	NR	NR	NR	0
KCNK10	0.083	NR	NR	NR	0
LATS2	0.083	NR	NR	NR	0
LRP1	0.083	NR	NR	NR	0
MATK	0.083	NR	NR	NR	0
NCDN	0.083	NR	NR	NR	0
OR1D2	0.083	NR	NR	NR	0
PAFAH1B3	0.083	NR	NR	NR	0
POLE2	0.083	NR	NR	NR	0
STX16	0.083	NR	NR	NR	0
MIF	0.082	rs140245	5.25e-53	92302	1
NDUFA10	0.082	rs4077387	9.38e-46	0	1
PHF5A	0.082	rs5758368	4.31e-45	0	1
TRIM36	0.082	rs2303001	9.33e-13	50631	1
RFC3	0.082	rs9538531	5.01e-12	60218	1
SLC1A3	0.082	rs3776586	1.69e-07	0	1
EPB41L3	0.082	rs1880021	5.11e-10	0	1
HGF	0.082	rs2214826	1.99e-09	0	1
ALDH4A1	0.082	rs16862344	7.31e-08	0	1
RALGDS	0.082	NR	NR	NR	0
FKBP5	0.082	NR	NR	NR	0
FLI1	0.082	NR	NR	NR	0
HS3ST1	0.082	NR	NR	NR	0
ILKAP	0.082	NR	NR	NR	0
MFAP4	0.082	NR	NR	NR	0
MTHFD1	0.082	NR	NR	NR	0
MYCBP	0.082	NR	NR	NR	0
PKP2	0.082	NR	NR	NR	0
PPP1R15B	0.082	NR	NR	NR	0
PSIP1	0.082	NR	NR	NR	0
RPL35	0.082	NR	NR	NR	0
SERPINF1	0.082	NR	NR	NR	0
STAU2	0.082	NR	NR	NR	0
ZNF184	0.082	NR	NR	NR	0
CKAP2	0.081	rs9568732	1.1e-70	36083	1
CCM2	0.081	rs6971403	6.79e-25	0	1
TAF1B	0.081	rs11686239	5.67e-20	0	1
SMYD3	0.081	rs9787220	1.98e-16	0	1
HSBP1	0.081	rs707236	1.81e-10	38433	1
BIRC1	0.081	rs2110333	1.42e-06	-999	1
CD97	0.081	NR	NR	NR	0
BOK	0.081	NR	NR	NR	0
EPM2AIP1	0.081	NR	NR	NR	0
FAM13A1	0.081	NR	NR	NR	0
FOSB	0.081	NR	NR	NR	0
GOLGA7	0.081	NR	NR	NR	0
HIST1H2BC	0.081	NR	NR	NR	0
IGJ	0.081	NR	NR	NR	0
PNPT1	0.081	NR	NR	NR	0
PSMA7	0.081	NR	NR	NR	0
RASGRP2	0.081	NR	NR	NR	0
RPS27L	0.081	NR	NR	NR	0
TXNRD1	0.081	NR	NR	NR	0
ZIC5	0.081	NR	NR	NR	0
ZNF555	0.081	NR	NR	NR	0
PRMT6	0.08	rs9435441	3.02e-155	1414	1
SUSD3	0.08	rs6479447	5.19e-93	21543	1
ZFP90	0.08	rs12925177	1.94e-73	3569	1
ST14	0.08	rs7103088	1.16e-36	20376	1
PTPN1	0.08	rs4602269	9.03e-30	0	1
SLC15A2	0.08	rs9849087	3.35e-16	148067	1
RWDD3	0.08	rs6692825	1.59e-12	49471	1
CDKN3	0.08	rs1884014	2.79e-11	0	1
GALNT10	0.08	rs890797	8.87e-09	19418	1
MLL4	0.08	rs839120	1.29e-07	-999	1
SLC36A4	0.08	rs7125092	2.95e-07	65745	1
PMS2	0.08	NR	NR	NR	0
TPM3	0.08	NR	NR	NR	0
ADH5	0.08	NR	NR	NR	0
CDC5L	0.08	NR	NR	NR	0
DMXL1	0.08	NR	NR	NR	0
FKBP3	0.08	NR	NR	NR	0
HARS2	0.08	NR	NR	NR	0
HIP2	0.08	NR	NR	NR	0
IFI16	0.08	NR	NR	NR	0
MYNN	0.08	NR	NR	NR	0
PPP1R8	0.08	NR	NR	NR	0
RAB18	0.08	NR	NR	NR	0
TESK1	0.08	NR	NR	NR	0
ZDHHC3	0.08	NR	NR	NR	0
ZNF177	0.08	NR	NR	NR	0
UROD	0.079	rs2236576	9.14e-37	155	1
CASP5	0.079	rs540819	5.13e-17	0	1
PTGER4	0.079	rs6884344	1.5e-16	656784	1
EBNA1BP2	0.079	rs1198836	2.19e-14	1404	1
TST	0.079	rs1005478	6.18e-06	62746	1
UBE2F	0.079	rs895572	1.07e-06	60404	1
FNTA	0.079	rs10096210	7.85e-06	677994	0
CD63	0.079	NR	NR	NR	0
DCLRE1C	0.079	NR	NR	NR	0
DECR1	0.079	NR	NR	NR	0
EEF1B2	0.079	NR	NR	NR	0
FXR2	0.079	NR	NR	NR	0
FZD8	0.079	NR	NR	NR	0
GPSM2	0.079	NR	NR	NR	0
NDUFA11	0.079	NR	NR	NR	0
TLK2	0.079	NR	NR	NR	0
TOMM22	0.079	NR	NR	NR	0
TRAM1	0.079	NR	NR	NR	0
UBE2M	0.079	NR	NR	NR	0
UBE2N	0.079	NR	NR	NR	0
ZNF553	0.079	NR	NR	NR	0
ZNF575	0.079	NR	NR	NR	0
HCG4	0.078	rs2735096	1.18e-45	-999	1
ZNF91	0.078	rs295416	2.27e-42	31669	1
ALOX5AP	0.078	rs12429692	2.08e-20	0	1
IFI30	0.078	rs2241090	2.64e-18	0	1
ARRDC2	0.078	rs438735	4.72e-16	1303	1
ZBED4	0.078	rs9616770	2.75e-11	6500	1
ZNF132	0.078	rs4801583	1.34e-10	25777	1
PPP1R11	0.078	rs9261434	2.93e-09	49666	1
VIM	0.078	rs7080366	1.46e-08	16412	1
RNGTT	0.078	rs10944413	3e-08	0	1
GCDH	0.078	rs10451496	7.18e-08	7094	1
PLCD1	0.078	rs11719578	2.91e-07	26850	1
CHCHD7	0.078	rs10504214	6.63e-06	714025	0
SKP1A	0.078	NR	NR	NR	0
LASS2	0.078	NR	NR	NR	0
FANCE	0.078	NR	NR	NR	0
ACTR6	0.078	NR	NR	NR	0
CAPN2	0.078	NR	NR	NR	0
KLC2	0.078	NR	NR	NR	0
KLHL3	0.078	NR	NR	NR	0
LSM10	0.078	NR	NR	NR	0
LSM4	0.078	NR	NR	NR	0
MAP3K7IP1	0.078	NR	NR	NR	0
MGAT1	0.078	NR	NR	NR	0
PELI2	0.078	NR	NR	NR	0
PSEN1	0.078	NR	NR	NR	0
RAB21	0.078	NR	NR	NR	0
RAB3D	0.078	NR	NR	NR	0
SORL1	0.078	NR	NR	NR	0
STK16	0.078	NR	NR	NR	0
SV2A	0.078	NR	NR	NR	0
VAV3	0.077	rs34371858	0	9259	1
AKR1B1	0.077	rs17660462	8.72e-47	0	1
FKRP	0.077	rs2871987	1.01e-36	73775	1
DAPK1	0.077	rs7020669	1.97e-26	0	1
NCL	0.077	rs12992177	5.47e-23	6494	1
KCTD9	0.077	rs11135865	3.57e-14	0	1
NRIP3	0.077	rs7935617	2.49e-06	157209	1
PIGK	0.077	rs11162341	3.31e-09	212581	1
CSTF2T	0.077	rs3740228	9.25e-09	0	1
RBP7	0.077	rs6541073	1.61e-08	33969	1
MAML2	0.077	rs6483468	9.9e-06	5409	1
RCE1	0.077	rs4930391	1.58e-06	31251	1
CCL21	0.077	NR	NR	NR	0
ELA2	0.077	NR	NR	NR	0
EPHA2	0.077	NR	NR	NR	0
EPS15L1	0.077	NR	NR	NR	0
MLF2	0.077	NR	NR	NR	0
MORF4L1	0.077	NR	NR	NR	0
NCKAP1	0.077	NR	NR	NR	0
PPIL1	0.077	NR	NR	NR	0
RAB31	0.077	NR	NR	NR	0
SIRT7	0.077	NR	NR	NR	0
SPAG9	0.077	NR	NR	NR	0
UQCRFS1	0.077	NR	NR	NR	0
IMMP2L	0.076	rs37715	2.03e-67	0	1
CAT	0.076	rs494024	3.44e-33	0	1
[truncated: 4,686 more rows]
