# Supplementary material for: Genetics and Beyond – The Transcriptome of Human Monocytes and Disease Susceptibility
Source: PLoS One. 2010 May 18;5(5):e10693. doi: 10.1371/journal.pone.0010693 (PMC2872668; doi:10.1371/journal.pone.0010693)
Supplement: File S7 — GHS - Interaction cis eSNPs with risk factors. (0.12 MB XLS) [file pone.0010693.s012.xls]

## Sheet: Supplementary file 7. Interacti
				SNP	Risk factor	Interaction	Interaction
Gene name	cis eSNP	Risk factor	snp df	P-value	P-value	P-value	FDR
CDH23	rs9415998	age	2	9.73e-273	1.99e-18	0.000624	0.058184
MS4A4A	rs655231	age	2	5.74e-20	5.63e-09	0.008709	0.297861
PDZK1IP1	rs12184246	age	2	9.45e-64	1.71e-09	0.0102	0.314944
NME1	rs16949649	age	2	2.18e-58	3.35e-09	0.0135	0.339653
MTSS1	rs6985316	age	2	7.3e-18	3.85e-12	0.047191	0.598321
SLC38A1	rs1492890	age	2	7e-20	1.49e-09	0.047714	0.598321
GPR137B	rs9661110	age	1	4.3e-12	9.15e-09	0.0483	0.598321
GRAP	rs4924986	age	1	5.43e-12	1.07e-08	0.052296	0.598925
CTSL1	rs2274611	age	2	2.75e-19	4.66e-12	0.055518	0.604221
C1RL	rs3861717	age	1	1.43e-28	2.83e-12	0.058578	0.610218
P2RY2	rs10898907	age	2	5.85e-20	3.8e-17	0.069152	0.610218
PUS7	rs6957192	age	2	1.98e-32	2.97e-07	0.076446	0.62469
GSTA4	rs375872	age	2	4.23e-29	1.02e-07	0.110833	0.73576
HSPA6	rs4656310	age	2	9.17e-29	2.88e-09	0.119028	0.736723
CYFIP2	rs374411	age	2	2.51e-25	3.14e-07	0.137906	0.756517
MCOLN2	rs634294	age	2	4.75e-56	5.35e-08	0.146142	0.756517
CPT1A	rs4930597	age	2	1.35e-61	1.72e-09	0.147207	0.756517
KLF11	rs6756056	age	2	1.65e-15	4.46e-12	0.156104	0.765766
PMP22	rs12943480	age	2	3.73e-47	3.55e-09	0.163885	0.765766
CACNA2D3	rs17323097	age	1	1.08e-17	1.66e-19	0.175048	0.767158
MAP3K8	rs12779604	age	2	4.03e-20	1.83e-07	0.17774	0.773762
C3AR1	rs12321718	age	2	1.98e-81	3.5e-14	0.230608	0.80334
RPL13	rs12709088	age	2	2.38e-97	3.82e-12	0.251783	0.809738
POMC	rs10190896	age	1	2.14e-16	9.02e-08	0.256716	0.809738
FAIM	rs811322	age	2	1.14e-13	2.45e-07	0.260953	0.809738
PCCA	rs2184971	age	2	4.89e-12	5.38e-11	0.261579	0.809738
OPN3	rs631143	age	2	4.54e-12	4.13e-12	0.265245	0.809738
COMMD10	rs1582430	age	1	1.16e-22	5.4e-08	0.267458	0.809738
SPIRE1	rs479860	age	2	1.58e-35	2.65e-09	0.27964	0.826024
RAB11FIP5	rs6710911	age	1	4.71e-22	1.22e-07	0.295314	0.842095
TAGLN	rs1871757	age	2	1.27e-219	1.93e-17	0.308083	0.859737
ZNF544	rs12977929	age	2	5.59e-14	2.25e-11	0.317067	0.870702
SIDT2	rs1871757	age	2	1.56e-202	1.63e-10	0.31759	0.870702
SLC26A8	rs16883860	age	1	7.85e-26	8.12e-10	0.376536	0.905343
EIF5	rs11850831	age	2	3.75e-45	1.03e-07	0.387037	0.905343
LMNA	rs2485668	age	1	2.95e-55	1.18e-07	0.403515	0.905343
UPP1	rs11768083	age	2	8.75e-25	1.09e-09	0.414568	0.905343
CCDC50	rs9832656	age	2	3.64e-17	7.85e-18	0.422703	0.905343
MED16	rs1683565	age	2	9.93e-50	1.09e-07	0.424582	0.905343
CXCR7	rs12623575	age	1	8.36e-28	2.71e-07	0.437501	0.912286
EHD4	rs1648811	age	2	3.6e-41	8.41e-10	0.449689	0.912286
MPZL2	rs869638	age	2	5.85e-95	9.26e-11	0.457524	0.912286
VMO1	rs733099	age	2	2.15e-14	1.73e-13	0.462775	0.912286
CDH1	rs3785135	age	2	2.25e-28	6.15e-08	0.474199	0.912286
FOXRED2	rs139999	age	1	5.39e-146	3.47e-11	0.48638	0.912286
CISD1	rs2790182	age	2	2.42e-186	3.65e-07	0.4927	0.912286
SEC14L5	rs9937749	age	2	7.42e-32	1.52e-08	0.494935	0.912286
CECR6	rs1047929	age	2	3.95e-86	1.66e-07	0.506214	0.914379
NEFH	rs174649	age	2	2.78e-33	1.66e-14	0.509642	0.914379
BLK	rs2736340	age	2	2.08e-23	3.17e-12	0.51316	0.915897
CA5B	rs4830548	age	2	1.47e-47	2.07e-10	0.52297	0.92362
PNKP	rs2257103	age	2	9.3e-15	9.71e-08	0.536184	0.931192
DARS	rs6743537	age	2	7.33e-13	3.51e-07	0.564778	0.93153
PGM5	rs424970	age	2	8.25e-104	1.06e-10	0.597764	0.947275
PID1	rs4972894	age	2	1.05e-25	6.51e-20	0.61586	0.947275
PAQR4	rs7187296	age	1	2.1e-36	7.69e-10	0.637797	0.948705
EDG4	rs880090	age	2	2e-69	2.82e-10	0.645602	0.953343
CD1B	rs2188102	age	2	1.86e-23	4.19e-13	0.658589	0.953343
LGMN	rs2402189	age	2	1.51e-15	1.95e-10	0.676745	0.953343
ARL4A	rs2033602	age	2	1.6e-23	2.07e-11	0.718626	0.9564
SRPRB	rs6773354	age	2	3.89e-36	5.63e-13	0.726828	0.958466
ZYX	rs9640381	age	2	8.41e-17	1.06e-09	0.740636	0.959665
IDS	rs10863224	age	2	1.17e-15	1.29e-13	0.742404	0.959665
FUCA1	rs9424398	age	2	6.75e-42	6.65e-11	0.75078	0.959665
EHD1	rs602347	age	1	5.22e-12	5.58e-08	0.751271	0.959665
SLC5A10	rs17842752	age	1	1.46e-17	2.77e-09	0.752384	0.959665
BRI3BP	rs12427062	age	2	8.69e-19	5.56e-11	0.755945	0.960374
DNASE1L3	rs4681818	age	2	5.84e-28	3.53e-19	0.759494	0.961143
DBN1	rs335467	age	2	7.28e-32	1.69e-09	0.770742	0.967913
PTPRE	rs6911	age	2	3.57e-14	2.46e-07	0.793072	0.983298
SFTPD	rs7908468	age	2	1.7e-23	1.17e-08	0.793896	0.983298
LYPD2	rs2572874	age	2	2.33e-29	1.04e-19	0.805404	0.983298
PDXP	rs732856	age	2	2.62e-13	1.34e-08	0.810011	0.983298
MRPL32	rs616746	age	1	9.81e-20	1.94e-07	0.811164	0.983298
ANXA1	rs639446	age	2	4.1e-15	7.93e-08	0.816667	0.983298
SCGB3A1	rs11739750	age	2	3.58e-12	1.03e-07	0.841433	0.983298
CLEC5A	rs3936103	age	2	1.03e-18	4.12e-11	0.844489	0.983298
NFKBIZ	rs694936	age	2	1.25e-13	1.08e-21	0.851474	0.983298
TTLL3	rs11708462	age	2	1.99e-14	2.18e-12	0.855678	0.983298
TCN2	rs5753220	age	2	4.18e-40	7.47e-09	0.85835	0.983298
NDUFAF2	rs158914	age	2	9.4e-51	1.28e-10	0.866679	0.983298
ZSCAN18	rs157362	age	2	9.36e-17	8.89e-12	0.866699	0.983298
SURF6	rs3739890	age	2	9.69e-189	4.93e-11	0.905862	0.985314
ADAMTSL4	rs17661357	age	1	3.49e-21	3.93e-09	0.918255	0.985314
HOXA9	rs10259620	age	2	1.1e-21	2.86e-10	0.921489	0.985314
IFT57	rs2219332	age	2	4.77e-22	1.99e-07	0.927438	0.985314
MAPK3	rs11642740	age	2	1.75e-51	3.27e-07	0.933453	0.985314
AXIN1	rs1204042	age	2	1.16e-115	3.1e-08	0.938603	0.987342
MT1E	rs1008766	age	2	3.19e-33	6.95e-11	0.942998	0.988407
SLC6A12	rs216247	age	2	9.77e-29	5.09e-09	0.951113	0.990553
LPL	rs9644568	age	1	5.42e-47	9.96e-09	0.966285	0.992122
MEG3	rs10146962	age	2	4.38e-56	1.59e-10	0.970212	0.992122
CLEC10A	rs367953	age	2	3.6e-12	2.93e-10	0.988782	0.996269
HBQ1	rs11248850	age	2	1.91e-29	3.24e-07	0.996953	0.996953
CTSG	rs6573880	bmi	1	4.01e-87	3.29e-08	0.002227	0.121192
KCNMB4	rs17108108	bmi	1	1.59e-36	6.2e-10	0.0039	0.181928
NDUFAF2	rs158914	bmi	2	9.4e-51	4.28e-10	0.011093	0.314944
FOXRED2	rs139999	bmi	1	5.39e-146	8.41e-08	0.042355	0.598321
FPR3	rs12609373	bmi	2	3.22e-14	4.82e-10	0.048562	0.598321
PPARG	rs709165	bmi	2	3.2e-38	1.81e-07	0.068494	0.610218
FZD2	rs17544039	bmi	2	6.11e-18	1.61e-09	0.097311	0.73576
LGMN	rs2402189	bmi	2	1.51e-15	7.7e-12	0.116393	0.736723
CD6	rs929230	bmi	2	1.3e-15	9.57e-08	0.141495	0.756517
AMT	rs13096474	bmi	2	1.19e-30	6.32e-10	0.14583	0.756517
CACNA2D3	rs17323097	bmi	1	1.08e-17	1.72e-17	0.14748	0.756517
CDH1	rs3785135	bmi	2	2.25e-28	1.04e-07	0.164451	0.765766
HLA.DMA	rs11539216	bmi	1	8.74e-39	3.8e-16	0.170041	0.767158
NR1H3	rs10742776	bmi	1	1.37e-33	6.31e-10	0.195185	0.786766
AHI1	rs7750586	bmi	2	1.42e-49	4.99e-12	0.204321	0.796951
CETP	rs1532625	bmi	2	1.68e-16	4.05e-14	0.211137	0.796951
HLA.DPB1	rs3128963	bmi	2	3.24e-145	2.47e-11	0.248171	0.809738
NRG1	rs2439302	bmi	2	1.21e-94	1.45e-09	0.25478	0.809738
CD36	rs9918586	bmi	1	2.34e-15	5.4e-12	0.26322	0.809738
KBTBD11	rs4357331	bmi	1	1.23e-13	3.98e-09	0.268953	0.809738
CD209	rs2335525	bmi	2	9.11e-18	8.93e-24	0.289044	0.83887
MS4A4A	rs655231	bmi	2	5.74e-20	1.09e-09	0.293149	0.842095
KRT5	rs3759187	bmi	2	7.01e-16	3.56e-08	0.293535	0.842095
DAAM1	rs10083442	bmi	2	8.63e-72	3.18e-07	0.317509	0.870702
PAPSS1	rs4956126	bmi	2	2.56e-18	1.49e-09	0.331875	0.884555
SLC2A9	rs10033612	bmi	2	5.69e-21	1.94e-16	0.336604	0.888757
WRB	rs2837006	bmi	2	7.3e-66	4.64e-08	0.356661	0.896914
C5	rs10733650	bmi	2	1.28e-85	2.12e-08	0.360749	0.896914
HSPB1	rs2159750	bmi	2	2.98e-39	5.48e-13	0.361032	0.896914
LYPD2	rs2572874	bmi	2	2.33e-29	6.62e-12	0.394749	0.905343
TPM2	rs2295797	bmi	2	6.1e-32	5.85e-09	0.394768	0.905343
UBE2J1	rs7764923	bmi	2	2.32e-12	5.74e-11	0.417051	0.905343
HTRA1	rs2981756	bmi	2	1.31e-20	1.77e-09	0.455635	0.912286
FOXRED1	rs587891	bmi	2	4.45e-106	1.08e-12	0.485475	0.912286
MCOLN2	rs634294	bmi	2	4.75e-56	6.26e-12	0.492581	0.912286
DNASE1L3	rs4681818	bmi	2	5.84e-28	4.28e-09	0.500151	0.912286
SORBS3	rs2280521	bmi	2	3.85e-16	2e-08	0.507403	0.914379
SLC25A28	rs7908026	bmi	2	7.22e-15	4.27e-12	0.562975	0.93153
KLHL5	rs6531685	bmi	2	2.12e-54	2.78e-07	0.599652	0.947275
CD1B	rs2188102	bmi	2	1.86e-23	3.26e-08	0.631044	0.948333
PILRB	rs7341507	bmi	2	1.18e-156	1.55e-07	0.648815	0.953343
TRIP6	rs3847063	bmi	2	1.59e-15	7.35e-10	0.65643	0.953343
GPR160	rs2901585	bmi	2	6.43e-16	1.13e-07	0.671621	0.953343
ZNF503	rs1897191	bmi	2	5.4e-30	9.43e-09	0.672469	0.953343
SREBF1	rs9899634	bmi	2	2e-16	4.1e-13	0.67302	0.953343
PPFIBP2	rs7942627	bmi	2	5.68e-66	7.12e-10	0.680726	0.953343
FAM20C	rs12718096	bmi	2	2.16e-15	3.48e-10	0.698845	0.953343
HSPBAP1	rs7631922	bmi	2	1.23e-76	1.37e-09	0.702246	0.953343
FES	rs1894401	bmi	2	1.02e-12	6.73e-10	0.703456	0.953343
TMEM205	rs322151	bmi	2	7.85e-13	8.5e-09	0.703797	0.953343
P2RY2	rs10898907	bmi	2	5.85e-20	1.04e-09	0.733448	0.959665
GRAMD4	rs4823569	bmi	2	1.35e-58	9.44e-08	0.747294	0.959665
DBN1	rs335467	bmi	2	7.28e-32	1.57e-07	0.753918	0.959665
OSBPL1A	rs12604451	bmi	2	1.78e-16	9.2e-09	0.777948	0.975049
EPHB1	rs40437	bmi	2	4.38e-42	2.36e-08	0.788445	0.982547
HLA.DMB	rs2071556	bmi	2	1.18e-13	6.89e-22	0.825542	0.983298
RPGRIP1	rs3748358	bmi	2	4.1e-27	5.32e-12	0.846179	0.983298
NLRP3	rs12143966	bmi	2	4.12e-41	1.45e-10	0.847535	0.983298
TPST2	rs4275	bmi	2	1.07e-19	5.52e-14	0.856652	0.983298
ECHDC3	rs3829154	bmi	2	3.13e-141	2.05e-09	0.856948	0.983298
PTTG1IP	rs2838712	bmi	1	4.08e-30	3.67e-08	0.860139	0.983298
CCDC50	rs9832656	bmi	2	3.64e-17	2.1e-11	0.865288	0.983298
NDUFS8	rs2075626	bmi	2	2.19e-28	1.59e-09	0.883538	0.985314
PAQR8	rs9370112	bmi	2	1.23e-23	1.88e-12	0.893533	0.985314
MTSS1	rs6985316	bmi	2	7.3e-18	1.7e-11	0.903741	0.985314
SRXN1	rs6116961	bmi	2	1.42e-71	2.3e-07	0.918419	0.985314
FCGBP	rs2231738	bmi	1	1.25e-34	7.83e-17	0.923797	0.985314
PMP22	rs12943480	bmi	2	3.73e-47	5.74e-10	0.92425	0.985314
ABCC3	rs2189595	bmi	2	2.47e-36	3.96e-11	0.934011	0.985314
U2AF1L2	rs5980193	bmi	2	2.19e-59	3.14e-08	0.9647	0.992122
CTSW	rs694994	bmi	2	2.99e-24	2.97e-07	0.982503	0.996233
EMR1	rs330886	bmi	2	1.06e-36	1.1e-08	0.993186	0.996269
CLEC5A	rs3936103	crp	2	1.03e-18	2.34e-07	0.000351	0.052591
TCN2	rs5753220	crp	2	4.18e-40	8.08e-09	0.001078	0.070415
CETP	rs1532625	crp	2	1.68e-16	4.64e-19	0.008419	0.297861
FCER1A	rs4656236	crp	2	8.26e-21	4.23e-16	0.011778	0.320471
CD1E	rs2188102	crp	2	2.68e-21	2.58e-23	0.017549	0.369839
RYR1	rs2960321	crp	1	2.87e-23	1.45e-07	0.031163	0.549985
AHI1	rs7750586	crp	2	1.42e-49	7.97e-20	0.039365	0.598321
DYSF	rs4852258	crp	1	2.49e-51	6.19e-10	0.052306	0.598925
CPT1A	rs4930597	crp	2	1.35e-61	2.21e-08	0.054956	0.604221
FOXRED2	rs139999	crp	1	5.39e-146	3.7e-08	0.060096	0.610218
PON2	rs10261470	crp	1	5.71e-86	5.05e-15	0.060662	0.610218
CD1B	rs2188102	crp	2	1.86e-23	5.11e-19	0.067014	0.610218
TNFAIP6	rs289829	crp	2	3.58e-63	2.1e-15	0.07106	0.613791
MAP1LC3A	rs6060030	crp	2	1.3e-23	2.35e-08	0.071855	0.613791
SLC39A8	rs9331	crp	2	1.35e-48	1.8e-09	0.078908	0.636132
ACTR5	rs2254234	crp	2	1.98e-51	1.27e-08	0.106531	0.73576
MRPS6	rs2834347	crp	2	2.5e-13	5.82e-13	0.113722	0.73576
TSPAN32	rs7944004	crp	2	3.93e-18	8.08e-10	0.113801	0.73576
C1RL	rs3861717	crp	1	1.43e-28	4.53e-16	0.120689	0.736723
CLYBL	rs7335639	crp	1	5.94e-26	1.34e-09	0.122237	0.736723
MDC1	rs3132611	crp	1	7e-13	1.31e-07	0.163174	0.765766
VENTX	rs6537595	crp	1	2.59e-38	2.73e-14	0.163205	0.765766
CD300LF	rs2034310	crp	2	1.11e-15	2.85e-11	0.172289	0.767158
RRP15	rs10863387	crp	2	9.15e-38	3.54e-07	0.174853	0.767158
TMEM14C	rs1045911	crp	2	6.31e-31	5.76e-17	0.203705	0.796951
TTC3	rs6517404	crp	2	1.46e-30	1.35e-10	0.207371	0.796951
IL11RA	rs2070074	crp	1	4.22e-56	1.98e-14	0.20987	0.796951
POLR1E	rs10758433	crp	2	3.78e-43	1.97e-12	0.220932	0.80334
RRAGD	rs16881727	crp	2	7.54e-20	7.26e-09	0.223254	0.80334
ASGR2	rs425694	crp	2	1.34e-88	8.28e-11	0.225706	0.80334
AKR1B1	rs17660462	crp	2	8.72e-47	2.68e-15	0.228181	0.80334
PLAC8	rs7667017	crp	2	1.42e-12	9.22e-10	0.230008	0.80334
HLA.DPB1	rs3128963	crp	2	3.24e-145	1.78e-11	0.23065	0.80334
BATF	rs2859481	crp	2	1.46e-23	8.67e-08	0.239025	0.809738
C1QB	rs294183	crp	2	2.45e-55	1.55e-11	0.241076	0.809738
FANCD2	rs4488814	crp	2	1.24e-18	8.18e-10	0.249336	0.809738
PAPSS1	rs4956126	crp	2	2.56e-18	2.77e-08	0.271654	0.813716
SERPINF2	rs12051752	crp	2	1.47e-38	2.35e-11	0.303807	0.855112
DAGLA	rs11230766	crp	2	3.13e-15	3.4e-08	0.326361	0.88429
RCC2	rs4920609	crp	2	1.1e-12	4.02e-08	0.329713	0.884555
PRKRIP1	rs6958795	crp	1	1.07e-16	7.99e-11	0.331878	0.884555
LILRB4	rs370156	crp	1	6.18e-40	4.46e-14	0.340471	0.889311
RBMS1	rs12692590	crp	2	9.89e-19	1.71e-08	0.353001	0.896914
NDUFAF2	rs158914	crp	2	9.4e-51	7.26e-11	0.355974	0.896914
MCOLN2	rs634294	crp	2	4.75e-56	1.19e-24	0.359353	0.896914
TPM2	rs2295797	crp	2	6.1e-32	1.38e-11	0.366465	0.903026
KCNMB4	rs17108108	crp	1	1.59e-36	9.25e-10	0.377322	0.905343
AMT	rs13096474	crp	2	1.19e-30	4.89e-08	0.385646	0.905343
LGMN	rs2402189	crp	2	1.51e-15	6.91e-11	0.390636	0.905343
B4GALT5	rs6122802	crp	2	7.2e-15	8.99e-12	0.400733	0.905343
PARP2	rs4981158	crp	2	6.78e-14	2.49e-08	0.40615	0.905343
IL4R	rs8056488	crp	2	2.59e-28	6.15e-12	0.413953	0.905343
FPR1	rs3764542	crp	2	3.45e-92	1.88e-09	0.41449	0.905343
DDX55	rs4456350	crp	2	1.03e-22	3.61e-11	0.423571	0.905343
SLC2A9	rs10033612	crp	2	5.69e-21	8.02e-09	0.424621	0.905343
PUS7	rs6957192	crp	2	1.98e-32	4.86e-12	0.426788	0.905343
COQ6	rs4903164	crp	2	1.1e-23	1.89e-08	0.427023	0.905343
PROK2	rs7644362	crp	2	3.73e-161	7.18e-08	0.453113	0.912286
GHRL	rs171407	crp	2	1.15e-22	1.99e-16	0.464637	0.912286
FCGR1A	rs3106121	crp	1	1.55e-31	8.52e-26	0.474973	0.912286
ROBO3	rs3802806	crp	2	2.08e-23	1.34e-11	0.476739	0.912286
APCDD1	rs206494	crp	2	6.97e-19	3.98e-09	0.484542	0.912286
WDR18	rs12710103	crp	2	1.79e-12	4.39e-08	0.489647	0.912286
CTGLF3	rs7921218	crp	2	2.09e-43	4.32e-18	0.495187	0.912286
SORBS3	rs2280521	crp	2	3.85e-16	3.99e-12	0.503993	0.914188
FOXRED1	rs587891	crp	2	4.45e-106	1.74e-12	0.5097	0.914379
CD209	rs2335525	crp	2	9.11e-18	1.04e-15	0.52709	0.92362
SPNS3	rs333124	crp	2	3.53e-17	5.39e-12	0.535665	0.931192
SCARB1	rs10773111	crp	2	2.49e-21	1.68e-07	0.539671	0.93153
GSR	rs3779647	crp	2	2.66e-24	4.57e-09	0.540736	0.93153
BLVRA	rs12702053	crp	2	5.52e-65	6.76e-09	0.545766	0.93153
MAPK13	rs2859136	crp	2	1.02e-17	3.41e-07	0.549839	0.93153
POLE3	rs3810926	crp	1	1.18e-12	1.24e-08	0.55519	0.93153
KCTD5	rs7190427	crp	1	1.84e-13	8.76e-13	0.556552	0.93153
PMP22	rs12943480	crp	2	3.73e-47	3.89e-08	0.560136	0.93153
EPHB1	rs40437	crp	2	4.38e-42	5.77e-12	0.568031	0.931971
ALPK1	rs3822289	crp	2	1.1e-12	2.12e-08	0.584264	0.942036
CD1A	rs3181030	crp	1	8.22e-40	1.29e-11	0.600167	0.947275
GPM6B	rs17300807	crp	2	1.72e-54	4.61e-09	0.607963	0.947275
MAPK3	rs11642740	crp	2	1.75e-51	1.42e-11	0.615805	0.947275
NME1.NME2	rs2159359	crp	2	1.63e-15	1.61e-07	0.651724	0.953343
SLC47A1	rs4646798	crp	2	3.38e-53	5.23e-10	0.657534	0.953343
SLC26A8	rs16883860	crp	1	7.85e-26	6.88e-12	0.665158	0.953343
SPG7	rs3803676	crp	2	1.08e-26	1.12e-12	0.669545	0.953343
ZNF74	rs887023	crp	2	7.74e-14	5.16e-08	0.671524	0.953343
SLC9A3R1	rs880827	crp	2	1.68e-32	3.15e-09	0.673408	0.953343
VIPR1	rs418736	crp	2	4.42e-50	2.18e-08	0.682509	0.953343
CACNA2D3	rs17323097	crp	1	1.08e-17	4.53e-26	0.686861	0.953343
RPS5	rs3794974	crp	2	1.52e-12	3.57e-07	0.694493	0.953343
DNASE1L3	rs4681818	crp	2	5.84e-28	8.18e-20	0.706893	0.953722
D2HGDH	rs6733823	crp	2	1.61e-44	2.82e-08	0.710593	0.954768
GLTSCR2	rs3745758	crp	2	3.77e-21	5.26e-08	0.717632	0.9564
MMP25	rs7188573	crp	2	4.68e-18	3.74e-07	0.719137	0.9564
CDK10	rs7188458	crp	2	4.82e-24	1.63e-08	0.728023	0.958466
ZNF548	rs12984074	crp	1	3.11e-18	4.95e-09	0.750009	0.959665
HLA.DMA	rs11539216	crp	1	8.74e-39	1.33e-08	0.769772	0.967913
FLVCR2	rs3784004	crp	2	1.78e-40	3.84e-15	0.782426	0.978782
FCGBP	rs2231738	crp	1	1.25e-34	7.31e-51	0.786662	0.982199
B4GALT7	rs234375	crp	2	2.62e-15	1.09e-07	0.804428	0.983298
IDS	rs10863224	crp	2	1.17e-15	1.77e-07	0.805666	0.983298
MRPS25	rs11128729	crp	2	1.75e-23	4.16e-14	0.822675	0.983298
RAB40B	rs6502127	crp	2	8.41e-24	9.46e-14	0.828314	0.983298
PILRB	rs7341507	crp	2	1.18e-156	8.31e-10	0.834205	0.983298
NKTR	rs398743	crp	2	6.07e-15	3.68e-09	0.83451	0.983298
CLIP3	rs17777328	crp	1	3.9e-13	1.21e-08	0.83606	0.983298
HLA.DMB	rs2071556	crp	2	1.18e-13	2.47e-13	0.843303	0.983298
HLA.DOA	rs447088	crp	2	9.19e-23	3.94e-09	0.846371	0.983298
RASD1	rs8074794	crp	2	9.57e-13	1.04e-09	0.848992	0.983298
REV1	rs3792146	crp	2	2.03e-35	4.81e-08	0.858391	0.983298
HMGN1	rs2837004	crp	2	2.68e-20	1.46e-09	0.909836	0.985314
MS4A4A	rs655231	crp	2	5.74e-20	2.39e-20	0.946629	0.990156
PDXP	rs732856	crp	2	2.62e-13	1.42e-11	0.947741	0.990156
ALDH7A1	rs17154676	crp	1	9.71e-65	1.69e-11	0.974037	0.992122
GARNL1	rs10147261	crp	1	6.94e-21	5.18e-08	0.984718	0.996269
UBE2J1	rs7764923	crp	2	2.32e-12	6.16e-09	0.991257	0.996269
OSBPL1A	rs12604451	crp	2	1.78e-16	2.25e-07	0.993218	0.996269
PAPSS2	rs7068497	dbp	2	3.39e-12	1.98e-09	0.066955	0.610218
FAM20C	rs12718096	dbp	2	2.16e-15	2.36e-08	0.90506	0.985314
ISCU	rs4830487	gender	2	0.0287265	1.29e-10	2.2e-05	0.014112
JARID1C	rs5933593	gender	2	2.53e-06	5.55e-20	0.000388	0.052591
NUP210	rs6442378	gender	2	3.39e-21	5.11e-11	0.000416	0.052591
SCML1	rs7052166	gender	1	7.91e-11	1.21e-09	0.000756	0.061695
AFAP1	rs11930623	gender	2	8.5e-74	1.78e-10	0.001057	0.070415
CTSG	rs6573880	gender	1	4.01e-87	3e-12	0.002132	0.121192
TPST2	rs4275	gender	2	1.07e-19	5.07e-16	0.005221	0.213067
KLHL5	rs6531685	gender	2	2.12e-54	1.43e-15	0.008988	0.297861
FNTB	rs12434868	gender	1	2.76e-171	1.95e-09	0.009123	0.297861
PMP22	rs12943480	gender	2	3.73e-47	9.7e-10	0.014005	0.339653
U2AF1L2	rs5980193	gender	2	2.19e-59	1.43e-44	0.014044	0.339653
SLC45A4	rs6985508	gender	2	3.93e-68	1.48e-08	0.016907	0.369839
PDZK1IP1	rs12184246	gender	2	9.45e-64	2.91e-11	0.017318	0.369839
MMP23B	rs3817856	gender	2	8.17e-15	2.98e-08	0.018908	0.369839
CETP	rs1532625	gender	2	1.68e-16	3.33e-16	0.019211	0.369839
ZNF573	rs11083429	gender	2	7.7e-15	2.16e-10	0.019257	0.369839
CD6	rs929230	gender	2	1.3e-15	4.32e-16	0.028933	0.524813
PRKX	rs1056388	gender	2	9.7e-42	3.19e-76	0.032311	0.555247
ARID3B	rs16953854	gender	1	9.84e-20	2.47e-13	0.033822	0.566307
IMP4	rs6750645	gender	2	6.95e-18	2.96e-09	0.036172	0.590502
SORBS3	rs2280521	gender	2	3.85e-16	6.27e-08	0.042189	0.598321
EVL	rs1190964	gender	2	7.78e-16	2.63e-22	0.043026	0.598321
MXI1	rs2855469	gender	2	3.27e-23	2.19e-09	0.043902	0.598321
ANPEP	rs12197	gender	2	7.42e-131	2.44e-16	0.044552	0.598321
SLC5A10	rs17842752	gender	1	1.46e-17	1.45e-08	0.046944	0.598321
OSCAR	rs612529	gender	2	2.18e-60	4.13e-09	0.050817	0.598925
TNNI2	rs11041476	gender	2	7.06e-25	1.84e-13	0.053197	0.598925
PRDX2	rs8104821	gender	2	3.19e-47	1.99e-07	0.057727	0.610218
PROK2	rs7644362	gender	2	3.73e-161	5.05e-34	0.063721	0.610218
CYB5A	rs17229338	gender	2	5.02e-26	1.05e-20	0.065025	0.610218
UQCC	rs1570004	gender	2	2.53e-47	1.79e-07	0.06896	0.610218
SLC24A6	rs7966103	gender	1	4.02e-36	1.81e-07	0.073306	0.613791
RYR1	rs2960321	gender	1	2.87e-23	7.68e-10	0.076532	0.62469
NQO1	rs2965753	gender	1	1.13e-44	6.05e-12	0.088715	0.706475
WBSCR22	rs10479665	gender	1	5.91e-22	1.89e-08	0.089999	0.708068
XKR8	rs2871807	gender	1	1.33e-13	4.13e-08	0.094633	0.735661
MYOM2	rs7005151	gender	2	7.41e-98	8.07e-13	0.09597	0.73576
FCRLB	rs905589	gender	2	3.71e-55	3.71e-16	0.104306	0.73576
NIT2	rs13073252	gender	2	6.28e-33	6.45e-10	0.104766	0.73576
ZDHHC1	rs16957304	gender	1	9.62e-13	2.5e-09	0.105128	0.73576
EDG4	rs880090	gender	2	2e-69	5.44e-09	0.105972	0.73576
PCCA	rs2184971	gender	2	4.89e-12	1.6e-07	0.10685	0.73576
CAV2	rs760444	gender	2	3.86e-41	2.41e-24	0.108103	0.73576
RRP15	rs10863387	gender	2	9.15e-38	8.4e-09	0.108946	0.73576
KIR3DL3	rs678846	gender	2	2.7e-12	2.75e-13	0.109328	0.73576
MYL4	rs16941626	gender	1	3.01e-127	1.67e-11	0.109487	0.73576
S100P	rs9992941	gender	1	3.62e-62	1.39e-09	0.111877	0.73576
UPK3A	rs2742624	gender	2	2.1e-55	1.28e-10	0.112143	0.73576
ASNS	rs17169233	gender	2	3.08e-72	1.18e-12	0.121875	0.736723
HIST2H4A	rs3106121	gender	1	7.5e-38	2.03e-10	0.123174	0.736723
FCGBP	rs2231738	gender	1	1.25e-34	1.33e-21	0.123718	0.736723
HBG2	rs2855039	gender	2	1.62e-116	9.47e-14	0.125232	0.736723
BAIAP2	rs8069327	gender	2	2.72e-17	1.46e-08	0.128167	0.74155
KRT1	rs2741159	gender	2	4.97e-15	4.42e-11	0.135676	0.756517
CISD1	rs2790182	gender	2	2.42e-186	7.67e-10	0.135689	0.756517
MMP25	rs7188573	gender	2	4.68e-18	8.3e-23	0.142273	0.756517
SPIRE1	rs479860	gender	2	1.58e-35	6.68e-10	0.147246	0.756517
CLIC4	rs3122037	gender	2	1.32e-14	2.07e-09	0.148291	0.756517
HBG1	rs2855039	gender	2	6.58e-108	1.07e-14	0.149502	0.75678
FAM125B	rs10987248	gender	2	3.03e-22	2.97e-11	0.153838	0.765766
RABGAP1L	rs6693979	gender	2	3.56e-14	4.27e-11	0.164444	0.765766
FRMD4B	rs13066342	gender	2	6.46e-40	1.44e-14	0.165522	0.765766
TBC1D10C	rs2066496	gender	1	1.85e-12	6.57e-08	0.165813	0.765766
UBE2C	rs11906429	gender	2	4.13e-36	3.74e-07	0.170391	0.767158
GRTP1	rs7317038	gender	2	2.79e-14	2.63e-07	0.173233	0.767158
ABHD2	rs16942644	gender	1	5.16e-12	2.34e-11	0.174196	0.767158
PILRB	rs7341507	gender	2	1.18e-156	1.59e-08	0.180387	0.774843
RUFY1	rs12521172	gender	2	3.08e-116	1.44e-15	0.183626	0.774843
LIPA	rs1412444	gender	2	5.58e-161	9.62e-12	0.184128	0.774843
COLQ	rs4124949	gender	2	1.98e-30	4.28e-09	0.185108	0.774843
CYP27A1	rs7594046	gender	2	2.36e-90	6.78e-11	0.187297	0.779014
TNFSF4	rs10489268	gender	2	4.21e-13	5.94e-19	0.190507	0.781212
PTPRE	rs6911	gender	2	3.57e-14	1.53e-08	0.194947	0.786766
MYBPH	rs10920570	gender	2	5.24e-18	6.65e-18	0.200485	0.796951
CTNS	rs222790	gender	2	2.62e-51	9.17e-08	0.204791	0.796951
CECR6	rs1047929	gender	2	3.95e-86	1.68e-10	0.205395	0.796951
ALOX5AP	rs12429692	gender	2	2.08e-20	1.09e-10	0.208107	0.796951
CXCR7	rs12623575	gender	1	8.36e-28	1.38e-49	0.21824	0.80334
SUSD3	rs6479447	gender	2	5.19e-93	9.59e-14	0.222197	0.80334
HPGD	rs11726315	gender	2	4.01e-47	4.41e-18	0.226635	0.80334
FHL2	rs10190186	gender	1	9.2e-36	5.2e-26	0.231283	0.80334
KRT73	rs1717231	gender	2	4.98e-13	7.35e-15	0.238995	0.809738
KLRC1	rs7980470	gender	1	2.38e-14	9.28e-09	0.240751	0.809738
CLEC4E	rs7307228	gender	2	2.78e-19	1.02e-08	0.241197	0.809738
HSPA1B	rs480092	gender	2	2.5e-28	4.83e-09	0.245398	0.809738
STK32B	rs9998195	gender	2	7.2e-15	7.8e-09	0.259025	0.809738
GRAP	rs4924986	gender	1	5.43e-12	1.88e-07	0.259646	0.809738
TNFRSF25	rs3007421	gender	2	5.85e-13	1.06e-08	0.261164	0.809738
ARL6IP1	rs9922815	gender	1	5.52e-34	8.71e-12	0.262016	0.809738
TMEM91	rs3810175	gender	2	3.31e-36	4.82e-09	0.266675	0.809738
GPR160	rs2901585	gender	2	6.43e-16	4.32e-09	0.268916	0.809738
NME1.NME2	rs2159359	gender	2	1.63e-15	2.35e-11	0.280297	0.826024
MAP1LC3A	rs6060030	gender	2	1.3e-23	9.04e-31	0.280823	0.826024
ADCY4	rs8008406	gender	2	5.03e-17	5.63e-08	0.284803	0.833976
PF4V1	rs2367289	gender	2	1.74e-95	1.05e-10	0.294761	0.842095
CLEC4G	rs11260025	gender	1	4.32e-65	5.4e-13	0.298934	0.846876
KCNMB1	rs314159	gender	2	3.24e-35	1.29e-08	0.308081	0.859737
FRAT2	rs7092350	gender	2	2.14e-61	1.21e-13	0.315516	0.870702
KIR2DL4	rs678846	gender	2	1.14e-18	1e-24	0.31868	0.870702
UBXD4	rs7560892	gender	2	1.53e-31	1.34e-07	0.325436	0.88429
NCF1	rs17515241	gender	2	5.91e-15	1.91e-10	0.337559	0.888757
ABLIM1	rs2483539	gender	2	4.71e-20	1.33e-09	0.338629	0.888757
SCGB1C1	rs536715	gender	1	2.11e-29	2.48e-07	0.34438	0.894154
CYTL1	rs9998195	gender	2	9.5e-23	2.36e-08	0.345064	0.894154
CLEC5A	rs3936103	gender	2	1.03e-18	3.27e-10	0.354229	0.896914
LXN	rs3867391	gender	2	4.92e-89	5.05e-09	0.355971	0.896914
PITPNA	rs873179	gender	1	7.86e-25	2.47e-07	0.36238	0.896914
PER3	rs170631	gender	1	1.07e-13	5.04e-25	0.374585	0.905343
ST14	rs7103088	gender	1	1.16e-36	1.17e-10	0.375438	0.905343
MIF	rs140245	gender	2	5.25e-53	2.24e-10	0.377336	0.905343
CTNNAL1	rs10979615	gender	1	6.94e-15	1.46e-08	0.382708	0.905343
LRRC28	rs2289558	gender	1	5.62e-30	2.82e-09	0.383883	0.905343
CXCL5	rs2564594	gender	1	1.09e-39	1.21e-20	0.389451	0.905343
CLYBL	rs7335639	gender	1	5.94e-26	1.64e-10	0.39167	0.905343
SLC25A37	rs2942219	gender	2	1.51e-15	3.95e-08	0.392828	0.905343
CTGLF3	rs7921218	gender	2	2.09e-43	1.12e-07	0.393288	0.905343
CMTM8	rs7636660	gender	2	4.36e-21	4.46e-08	0.399422	0.905343
DAB2	rs700242	gender	2	5.97e-23	1.99e-19	0.40466	0.905343
VENTX	rs6537595	gender	1	2.59e-38	3.53e-10	0.407727	0.905343
MMEL1	rs10910099	gender	2	2.49e-54	3.77e-50	0.411351	0.905343
PTK2	rs7824374	gender	2	3.65e-17	2.33e-53	0.413541	0.905343
WDR18	rs12710103	gender	2	1.79e-12	1.26e-11	0.419806	0.905343
CA5B	rs4830548	gender	2	1.47e-47	1.07e-11	0.424718	0.905343
HSPB1	rs2159750	gender	2	2.98e-39	1.99e-09	0.437638	0.912286
SCCPDH	rs4926450	gender	1	9.95e-29	3.42e-09	0.439834	0.912286
RAB11FIP5	rs6710911	gender	1	4.71e-22	1.39e-11	0.440938	0.912286
CTSL1	rs2274611	gender	2	2.75e-19	1.24e-07	0.441657	0.912286
PLAC8	rs7667017	gender	2	1.42e-12	7.32e-14	0.446994	0.912286
CD1A	rs3181030	gender	1	8.22e-40	1.63e-12	0.447167	0.912286
DUSP22	rs12933929	gender	2	1.58e-32	9.22e-14	0.448548	0.912286
BNIP3	rs3829156	gender	2	2.15e-26	2.27e-12	0.451672	0.912286
HBQ1	rs11248850	gender	2	1.91e-29	4.64e-08	0.452492	0.912286
MPO	rs2877875	gender	2	1.08e-37	1.08e-17	0.455293	0.912286
NMRAL1	rs8055559	gender	1	5.03e-31	3.22e-08	0.461315	0.912286
PPARG	rs709165	gender	2	3.2e-38	3.58e-10	0.461435	0.912286
ADFP	rs2229536	gender	1	3.69e-89	5.86e-08	0.470501	0.912286
TNFAIP6	rs289829	gender	2	3.58e-63	1.82e-12	0.471643	0.912286
CNOT1	rs246258	gender	2	6.94e-23	2.32e-09	0.48545	0.912286
FAM124B	rs918290	gender	1	1.94e-18	6.67e-08	0.486017	0.912286
POLR1E	rs10758433	gender	2	3.78e-43	6.9e-14	0.497335	0.912286
FCGR2B	rs6668534	gender	2	4.31e-39	5.82e-41	0.498407	0.912286
EHD1	rs602347	gender	1	5.22e-12	2.98e-09	0.498949	0.912286
RTN1	rs17255891	gender	1	1.35e-28	2.49e-07	0.513351	0.915897
FAM110A	rs805883	gender	2	4.16e-31	2.58e-07	0.517008	0.919907
SFTPD	rs7908468	gender	2	1.7e-23	4.06e-10	0.526339	0.92362
JTV1	rs17409602	gender	2	4.7e-12	3.25e-12	0.531069	0.927241
NCF1C	rs4717907	gender	2	1.57e-13	3.61e-10	0.537847	0.93153
GOLGA8B	rs2059591	gender	2	9.65e-32	3.99e-14	0.548312	0.93153
H1F0	rs763137	gender	1	2.26e-71	4.66e-13	0.549814	0.93153
SAAL1	rs11024485	gender	2	5.57e-38	1.75e-07	0.553228	0.93153
MRPS25	rs11128729	gender	2	1.75e-23	3.67e-07	0.564097	0.93153
HAL	rs6538697	gender	1	7.31e-43	8.07e-13	0.564909	0.93153
MDC1	rs3132611	gender	1	7e-13	3.85e-15	0.567051	0.931971
LMNA	rs2485668	gender	1	2.95e-55	4.42e-25	0.571774	0.935615
TM6SF1	rs13379920	gender	2	1.75e-100	6.84e-14	0.582629	0.941725
HIST1H2BD	rs1009181	gender	2	3.47e-125	1.15e-23	0.596619	0.947275
ENOSF1	rs3786347	gender	2	1.68e-63	3.59e-24	0.606363	0.947275
GFRA2	rs1479056	gender	2	1.59e-108	1.77e-07	0.607929	0.947275
TPM2	rs2295797	gender	2	6.1e-32	5.33e-12	0.616298	0.947275
MPZL2	rs869638	gender	2	5.85e-95	1.42e-07	0.617615	0.947275
DAAM1	rs10083442	gender	2	8.63e-72	2.19e-07	0.617707	0.947275
PANX2	rs760753	gender	1	5.42e-13	7.51e-17	0.618352	0.947275
KIR2DL1	rs678846	gender	2	9.23e-52	2.06e-20	0.620874	0.947275
PMM2	rs4985055	gender	2	4.34e-45	3.72e-07	0.622329	0.947275
VNN2	rs9493423	gender	2	5.34e-17	2.21e-14	0.624549	0.948333
MTMR10	rs798121	gender	1	1.1e-82	1e-12	0.626985	0.948333
ABCC5	rs17817736	gender	2	1.65e-76	2.6e-16	0.634643	0.948333
OLIG1	rs11088238	gender	2	6.54e-97	2.85e-15	0.636902	0.948705
EPHB3	rs7646910	gender	2	7.52e-22	2.2e-09	0.642383	0.953343
TMEM71	rs11988034	gender	2	2.99e-27	2.13e-13	0.655051	0.953343
SPINT2	rs7253245	gender	2	3.34e-17	1.7e-11	0.662213	0.953343
EMR3	rs2045912	gender	2	4.8e-34	9.52e-16	0.662238	0.953343
PARP2	rs4981158	gender	2	6.78e-14	3.05e-08	0.665308	0.953343
LYRM4	rs375064	gender	2	1.97e-36	2.93e-10	0.666668	0.953343
TNNC2	rs6032545	gender	2	3.43e-26	2.59e-08	0.681209	0.953343
AGRP	rs9933102	gender	1	2.48e-19	1.7e-11	0.68711	0.953343
ADCY9	rs2531977	gender	2	6.2e-13	1.96e-07	0.691149	0.953343
VNN3	rs6569843	gender	2	1.39e-77	7.83e-15	0.69261	0.953343
NT5C3	rs4454197	gender	2	7.39e-30	1.77e-10	0.69739	0.953343
RPA1	rs17761467	gender	2	4.71e-24	3.02e-09	0.700117	0.953343
GRB14	rs16849574	gender	2	9.46e-44	5.85e-12	0.702671	0.953343
NUAK2	rs13374813	gender	2	1.25e-14	2.81e-09	0.703995	0.953343
LYRM1	rs2106450	gender	2	3.33e-27	2.21e-08	0.708746	0.954249
LPL	rs9644568	gender	1	5.42e-47	1.54e-21	0.714305	0.9564
HSPA6	rs4656310	gender	2	9.17e-29	1.82e-22	0.715411	0.9564
HIST1H2AE	rs16891378	gender	2	1.28e-19	2.11e-09	0.720596	0.9564
RPGRIP1	rs3748358	gender	2	4.1e-27	1.03e-10	0.744568	0.959665
PTP4A3	rs6578167	gender	1	1.04e-12	4.23e-08	0.745798	0.959665
TRIB3	rs6051550	gender	2	7.51e-73	7.81e-14	0.747214	0.959665
SLC47A1	rs4646798	gender	2	3.38e-53	6.28e-09	0.758884	0.961143
WDR4	rs1893596	gender	1	2.36e-40	2.28e-07	0.793023	0.983298
GNLY	rs10210321	gender	2	3.17e-35	3.6e-11	0.796655	0.983298
SLC22A4	rs274559	gender	2	8.97e-45	4.38e-09	0.806447	0.983298
SUMF2	rs12668532	gender	2	3.49e-21	4.51e-08	0.816493	0.983298
PFKM	rs17224674	gender	1	5.55e-12	1.81e-09	0.832944	0.983298
TMEM140	rs4541844	gender	2	4.02e-30	2.5e-19	0.839806	0.983298
ENPP4	rs9472696	gender	1	5.03e-34	9.4e-19	0.84937	0.983298
SEC14L1	rs17540750	gender	1	2.16e-15	4.85e-18	0.85184	0.983298
CD200R1	rs1387024	gender	2	7.82e-31	7.77e-08	0.855644	0.983298
DPEP3	rs2107369	gender	1	2.02e-20	6.12e-08	0.862715	0.983298
CTSW	rs694994	gender	2	2.99e-24	2.38e-12	0.868786	0.983298
MGMT	rs7905095	gender	2	8.69e-107	1.4e-12	0.870362	0.983298
SH2D1B	rs164412	gender	2	7.82e-14	8.38e-13	0.872083	0.983541
TRPM4	rs12980226	gender	2	4.17e-17	5.03e-27	0.880428	0.985314
UROS	rs2027515	gender	2	2.43e-14	1.07e-10	0.894591	0.985314
FAM70B	rs9550238	gender	2	6.25e-77	2.9e-13	0.894797	0.985314
PTTG1IP	rs2838712	gender	1	4.08e-30	7.69e-13	0.897612	0.985314
KRT72	rs599331	gender	2	1.66e-27	4.03e-19	0.908196	0.985314
HIST1H4H	rs9379843	gender	2	1.27e-31	2.65e-21	0.913264	0.985314
SARS2	rs730078	gender	2	1.09e-103	8.91e-17	0.918897	0.985314
PRR5	rs949445	gender	1	1.35e-14	2.64e-14	0.919446	0.985314
PIP5K2A	rs10047326	gender	2	7.7e-30	1.54e-15	0.920314	0.985314
REPS2	rs713355	gender	2	8.47e-24	6.21e-11	0.925411	0.985314
TTLL5	rs6574251	gender	2	5.53e-37	1.49e-08	0.929455	0.985314
FOXRED1	rs587891	gender	2	4.45e-106	5.65e-09	0.929997	0.985314
CCT6B	rs2074519	gender	2	1.43e-17	1.16e-17	0.931413	0.985314
FANCD2	rs4488814	gender	2	1.24e-18	1.6e-07	0.941487	0.988407
TMEM14C	rs1045911	gender	2	6.31e-31	2.65e-10	0.949215	0.990156
TMEM63A	rs360063	gender	2	8.85e-18	3.69e-09	0.954284	0.99076
PLEKHA1	rs10749467	gender	2	7.31e-21	7.65e-13	0.954347	0.99076
LGALS12	rs10897430	gender	2	5.55e-67	5.49e-31	0.962693	0.992122
HIST1H4K	rs9368516	gender	1	8.66e-14	2.17e-09	0.963566	0.992122
MAX	rs868814	gender	2	1.47e-19	2.44e-13	0.964811	0.992122
ANKRD57	rs6594037	gender	2	4.82e-30	2.84e-22	0.971682	0.992122
WNT5B	rs7316135	gender	2	3.61e-40	1.83e-07	0.974657	0.992122
HOXA9	rs10259620	gender	2	1.1e-21	5.02e-17	0.974911	0.992122
SYTL1	rs11247639	gender	2	5.28e-12	4.55e-09	0.975409	0.992122
ATP6V0E2	rs7795944	gender	1	3.21e-71	4.62e-23	0.982302	0.996233
ANKDD1A	rs832891	gender	2	9.07e-54	1.24e-10	0.989815	0.996269
HIST1H4E	rs6939589	gender	2	7.26e-15	2.63e-08	0.990388	0.996269
UBE2J1	rs7764923	hdl	2	2.32e-12	2.54e-08	0.879511	0.985314
KCNMB4	rs17108108	sbp	1	1.59e-36	2.42e-08	0.138046	0.756517
P2RX4	rs10849859	sbp	1	1.16e-28	1.25e-07	0.14055	0.756517
PAPSS2	rs7068497	sbp	2	3.39e-12	8.2e-13	0.269086	0.809738
FAM20C	rs12718096	sbp	2	2.16e-15	1.53e-12	0.493057	0.912286
CECR6	rs1047929	sbp	2	3.95e-86	3.21e-09	0.573118	0.935615
PLEKHA1	rs10749467	sbp	2	7.31e-21	1.56e-07	0.995405	0.996932
HIST1H2AE	rs16891378	smo	2	1.28e-19	7.08e-09	0.000128	0.0419
CTSL1	rs2274611	smo	2	2.75e-19	4.48e-13	0.000483	0.052591
ANPEP	rs12197	smo	2	7.42e-131	2.53e-11	0.002434	0.122252
NFXL1	rs8180146	smo	2	2.44e-289	2.48e-07	0.004451	0.193761
CASP5	rs540819	smo	2	5.13e-17	5.54e-08	0.010974	0.314944
STAB1	rs6445486	smo	1	2.8e-28	2.63e-38	0.01791	0.369839
PMM2	rs4985055	smo	2	4.34e-45	8.38e-08	0.046381	0.598321
PMM1	rs126092	smo	2	8.54e-13	8.95e-09	0.048464	0.598321
TAGLN	rs1871757	smo	2	1.27e-219	1.63e-14	0.061597	0.610218
GBP1	rs1048848	smo	2	7.51e-24	1.67e-08	0.062102	0.610218
CLEC10A	rs367953	smo	2	3.6e-12	1.84e-36	0.067331	0.610218
SCML1	rs7052166	smo	1	7.91e-11	1.31e-08	0.073317	0.613791
GVIN1	rs16917802	smo	2	1.31e-37	4.94e-17	0.1178	0.736723
MAPK13	rs2859136	smo	2	1.02e-17	2.22e-18	0.124269	0.736723
PANX2	rs760753	smo	1	5.42e-13	1.19e-08	0.128323	0.74155
PID1	rs4972894	smo	2	1.05e-25	1.14e-27	0.129702	0.742735
HES4	rs2465136	smo	2	2.42e-13	9.63e-17	0.130803	0.742735
ANKRD35	rs10797650	smo	2	5.31e-281	3.98e-17	0.162404	0.765766
ABHD12	rs1888999	smo	2	1.31e-50	1.59e-18	0.163071	0.765766
ATP8B4	rs12903325	smo	2	1.24e-74	5.16e-09	0.164359	0.765766
GSTA4	rs375872	smo	2	4.23e-29	1.58e-17	0.166522	0.765766
CYFIP2	rs374411	smo	2	2.51e-25	3.35e-17	0.179197	0.774843
SRD5A1	rs562461	smo	1	1.05e-23	1.4e-12	0.184258	0.774843
GPR160	rs2901585	smo	2	6.43e-16	1.97e-16	0.191113	0.781212
C1QC	rs2935542	smo	1	1.46e-19	2.17e-15	0.191415	0.781212
STARD10	rs4944804	smo	2	7.1e-42	1.67e-08	0.200181	0.796951
PAG1	rs6473263	smo	2	3.54e-38	1.13e-13	0.211114	0.796951
EHD1	rs602347	smo	1	5.22e-12	3.18e-08	0.213868	0.802619
PAPSS2	rs7068497	smo	2	3.39e-12	1.92e-15	0.221473	0.80334
HSPB1	rs2159750	smo	2	2.98e-39	1.01e-12	0.221916	0.80334
BAG3	rs196328	smo	2	1.62e-12	1.01e-12	0.225631	0.80334
ARHGAP24	rs4693120	smo	2	2.11e-19	7e-09	0.243156	0.809738
CST3	rs3004145	smo	2	2.75e-26	1.44e-07	0.248796	0.809738
MPZL2	rs869638	smo	2	5.85e-95	1.89e-10	0.254234	0.809738
RBMS1	rs12692590	smo	2	9.89e-19	6.8e-08	0.266138	0.809738
KRT72	rs599331	smo	2	1.66e-27	2.2e-07	0.26698	0.809738
ADORA3	rs3393	smo	2	6.79e-34	4.3e-13	0.274531	0.81858
FRAT2	rs7092350	smo	2	2.14e-61	3.74e-07	0.287294	0.837513
PTGFRN	rs4659051	smo	2	7.11e-15	5.1e-12	0.299584	0.846876
MTSS1	rs6985316	smo	2	7.3e-18	8.7e-18	0.330337	0.884555
GPR35	rs2975788	smo	2	1.17e-37	1.84e-09	0.338898	0.888757
OLR1	rs2742115	smo	2	4.11e-37	1.18e-07	0.353171	0.896914
GPM6B	rs17300807	smo	2	1.72e-54	2.13e-07	0.356542	0.896914
IL4R	rs8056488	smo	2	2.59e-28	1.26e-09	0.362611	0.896914
ADAMDEC1	rs1492414	smo	2	1.48e-70	9.19e-16	0.401477	0.905343
LYPD2	rs2572874	smo	2	2.33e-29	8.52e-27	0.409441	0.905343
FTH1	rs7115285	smo	1	9.55e-24	1.26e-09	0.413427	0.905343
NFKBIZ	rs694936	smo	2	1.25e-13	4.59e-08	0.41608	0.905343
PTK2	rs7824374	smo	2	3.65e-17	6.15e-10	0.416949	0.905343
SLC26A8	rs16883860	smo	1	7.85e-26	1.38e-09	0.418244	0.905343
PTP4A3	rs6578167	smo	1	1.04e-12	7.58e-12	0.421882	0.905343
GFRA2	rs1479056	smo	2	1.59e-108	4.38e-45	0.438774	0.912286
CAMK1D	rs4478891	smo	2	1.13e-26	1.81e-14	0.442838	0.912286
SCGB3A1	rs11739750	smo	2	3.58e-12	3.22e-17	0.45133	0.912286
GLYCTK	rs7614727	smo	2	3.41e-19	2.98e-08	0.458266	0.912286
SMAD6	rs17264185	smo	2	2.75e-15	6.79e-11	0.465107	0.912286
RNASE1	rs8009569	smo	2	6.16e-19	1.04e-07	0.465547	0.912286
PLXNA1	rs4679301	smo	2	2.37e-18	5.07e-08	0.467366	0.912286
CYP4V2	rs4253332	smo	2	2.27e-66	2.12e-09	0.471664	0.912286
TJP2	rs10217168	smo	2	3.46e-103	6.96e-19	0.478392	0.912286
HMGN1	rs2837004	smo	2	2.68e-20	1.12e-07	0.492302	0.912286
RCN1	rs10488686	smo	2	2.17e-31	7.21e-10	0.496361	0.912286
NT5DC2	rs2109558	smo	1	3.84e-49	3.69e-07	0.5021	0.91329
MGAT4A	rs882164	smo	2	6.94e-20	9.65e-17	0.520334	0.92331
SLC45A4	rs6985508	smo	2	3.93e-68	7.29e-09	0.525451	0.92362
MEG3	rs10146962	smo	2	4.38e-56	8.71e-08	0.527581	0.92362
EXOC3	rs1043356	smo	2	1.26e-13	5.51e-10	0.549603	0.93153
NCF4	rs4821544	smo	2	2.25e-28	4.9e-29	0.551276	0.93153
ITGAM	rs4075052	smo	2	1.55e-20	6.96e-08	0.556108	0.93153
P2RX4	rs10849859	smo	1	1.16e-28	1.74e-08	0.557324	0.93153
PROK2	rs7644362	smo	2	3.73e-161	2.33e-08	0.561156	0.93153
CYP1B1	rs3795980	smo	1	1.25e-21	3.97e-12	0.578708	0.941725
SFMBT2	rs7915517	smo	2	1.02e-12	2.06e-07	0.580892	0.941725
DEXI	rs3901386	smo	2	5.52e-42	3.97e-09	0.582239	0.941725
FCGBP	rs2231738	smo	1	1.25e-34	2.18e-15	0.591921	0.947275
TNFSF4	rs10489268	smo	2	4.21e-13	1.41e-08	0.592115	0.947275
BCKDK	rs749767	smo	2	4.57e-23	2.89e-07	0.592749	0.947275
MAP3K8	rs12779604	smo	2	4.03e-20	5.42e-08	0.594792	0.947275
AXL	rs338586	smo	2	3.82e-14	1.47e-07	0.611772	0.947275
GRAMD4	rs4823569	smo	2	1.35e-58	3.48e-12	0.615645	0.947275
CD36	rs9918586	smo	1	2.34e-15	3.02e-08	0.615663	0.947275
TMEM45A	rs4928097	smo	2	1.09e-16	1.6e-08	0.616921	0.947275
RABGAP1L	rs6693979	smo	2	3.56e-14	1.35e-07	0.622067	0.947275
GRB14	rs16849574	smo	2	9.46e-44	6.02e-09	0.627602	0.948333
SIDT2	rs1871757	smo	2	1.56e-202	3.13e-07	0.632335	0.948333
SASH1	rs17712470	smo	2	5.55e-14	1.43e-84	0.633146	0.948333
HEMGN	rs4631576	smo	2	5.56e-15	4.79e-08	0.634256	0.948333
TNFSF12	rs4511593	smo	2	1.48e-73	9.97e-12	0.656129	0.953343
FES	rs1894401	smo	2	1.02e-12	3.75e-07	0.658658	0.953343
STK32B	rs9998195	smo	2	7.2e-15	2.29e-09	0.665547	0.953343
ENG	rs16930129	smo	1	7.8e-30	1.55e-08	0.684009	0.953343
FUCA1	rs9424398	smo	2	6.75e-42	5.4e-47	0.700051	0.953343
MMP25	rs7188573	smo	2	4.68e-18	6.87e-53	0.705153	0.953343
FAM20C	rs12718096	smo	2	2.16e-15	2e-17	0.723114	0.957796
NT5C3	rs4454197	smo	2	7.39e-30	5.48e-08	0.727544	0.958466
ANG	rs1010461	smo	2	2.3e-67	1.1e-08	0.732893	0.959665
HIST1H4H	rs9379843	smo	2	1.27e-31	1.56e-07	0.739073	0.959665
DLL1	rs12193425	smo	2	9.92e-15	1.84e-09	0.752453	0.959665
TRAF3IP2	rs1883137	smo	2	5.29e-26	7.61e-09	0.75251	0.959665
ITM2A	rs17251635	smo	2	7.19e-26	3.42e-07	0.763723	0.964626
NRG1	rs2439302	smo	2	1.21e-94	1.1e-10	0.770773	0.967913
FRAT1	rs7092350	smo	2	1.8e-25	3.77e-10	0.796025	0.983298
SLC44A2	rs8113274	smo	2	1.59e-19	2.45e-12	0.80372	0.983298
SIRPA	rs156350	smo	2	1.65e-28	1.29e-08	0.816523	0.983298
CHST7	rs5906226	smo	2	1.01e-75	1.5e-14	0.819216	0.983298
SGSH	rs7503034	smo	2	5.55e-27	5.68e-08	0.844688	0.983298
BATF	rs2859481	smo	2	1.46e-23	1.84e-07	0.845412	0.983298
ZDHHC1	rs16957304	smo	1	9.62e-13	5.72e-08	0.846158	0.983298
HTRA1	rs2981756	smo	2	1.31e-20	1.74e-12	0.849891	0.983298
MKNK1	rs2181414	smo	2	2.74e-20	1.93e-09	0.851665	0.983298
LST1	rs6929796	smo	2	3.39e-32	2.74e-08	0.858346	0.983298
PRKCDBP	rs11040859	smo	2	1.9e-44	1.26e-14	0.869985	0.983298
FCGR2B	rs6668534	smo	2	4.31e-39	2.18e-08	0.884656	0.985314
APCDD1	rs206494	smo	2	6.97e-19	2.75e-22	0.886328	0.985314
FPR3	rs12609373	smo	2	3.22e-14	6.5e-25	0.894847	0.985314
POLB	rs2272732	smo	1	2.19e-12	1.19e-09	0.900228	0.985314
CMTM8	rs7636660	smo	2	4.36e-21	2.77e-09	0.919882	0.985314
DYSF	rs4852258	smo	1	2.49e-51	5.42e-09	0.921958	0.985314
ASGR2	rs425694	smo	2	1.34e-88	2.56e-28	0.922808	0.985314
AIM2	rs1935067	smo	1	6.8e-17	1.13e-11	0.926454	0.985314
SH2D1B	rs164412	smo	2	7.82e-14	1.14e-12	0.927556	0.985314
CA2	rs2912495	smo	2	1.23e-20	3.46e-10	0.928116	0.985314
RPA1	rs17761467	smo	2	4.71e-24	8.98e-08	0.928222	0.985314
ADORA2B	rs758853	smo	2	1.02e-15	6.04e-10	0.938958	0.987342
PPARG	rs709165	smo	2	3.2e-38	3.79e-10	0.962233	0.992122
FLVCR2	rs3784004	smo	2	1.78e-40	1.07e-09	0.968915	0.992122
CTSG	rs6573880	tri	1	4.01e-87	1.83e-10	0.05263	0.598925
PHGDH	rs454510	tri	2	1.57e-15	4.31e-10	0.683481	0.953343
SASH1	rs17712470	tri	2	5.55e-14	2.48e-07	0.693827	0.953343
